# Supplementary material for: Protein structural class prediction based on an improved statistical strategy
Source: BMC Bioinformatics. 2008 May 28;9(Suppl 6):S5. doi: 10.1186/1471-2105-9-S6-S5 (PMC2423446; doi:10.1186/1471-2105-9-S6-S5)
Supplement: Additional file 1 — Datasets. The 5172 dataset including 1250 alpha class sequences (alphatotal sheet), 1375 beta class sequences (betatotal sheet), 1565 alpha/beta class sequences (aabtotal sheet) and 1524 alpha+beta class sequences (apbtotal sheet). The training dataset including 625 alpha class sequences (alphatrain sheet), 687 beta class sequences (betatrain sheet), 782 alpha/beta class sequences (aabtrain sheet) and 762 alpha+beta class sequences (apbtrain sheet). The training dataset including 625 alpha class sequences (alphapre sheet), 688 beta class sequences (betapre sheet), 783 alpha/beta class sequences (aabpre sheet) and 762 alpha+beta class sequences (apbpre sheet). [file 1471-2105-9-S6-S5-S1.xls]

## Sheet: aabpre
d1uoua2
d1wd7a_
d1l6wa_
d1sxja2
d1gvnb_
d1ti6a2
d1tr9a_
d1qz9a_
d1sdoa_
d2mnr_1
d2plc__
d1jnda1
d1qe0a1
d1ub0a_
d1xg9a2
d1dlja3
d1ixh__
d1uoza_
d1krha2
d1utha_
d1ne2a_
d1tfr_2
d1gkra2
d1l8aa2
d1nn5a_
d1qgda1
d1hfel1
d1g5aa2
d1j23a_
d1pg5a1
d1qgda3
d4ubpc2
d1m6ya2
d1es9a_
d1vc1a_
d2uaga3
d1np3a2
d1wf6a_
d1khba2
d1okga1
d1elja_
d1us5a_
d1v95a_
d1mvla_
d1q7za1
d1eq2a_
d1pv1a_
d1ofux_
d1ne7a_
d1k9vf_
d1xrha_
d2pia_2
d1rfla_
d1sena_
d1t2da1
d1a4ya_
d1qgda2
d1oc7a_
d1woqa2
d1pjha_
d1xc3a1
d1vmia_
d1nv8a_
d2bce__
d1ve6a2
d1um8a_
d1o1xa_
d1lcoa1
d1a8l_2
d1m3ka2
d1r30a_
d1l9xa_
d1k32a4
d1fuka_
d1qhla_
d1jlva2
d1nzja_
d1gsoa2
d1ufaa2
d1ihna_
d1kgda_
d1ecea_
d1nm8a1
d1fo8a_
d1t9ba1
d1lqaa_
d1i7na1
d1ko7a2
d1dqua_
d1jqba2
d1i9sa_
d1tz9a_
d1aco_2
d1r8sa_
d1e3ma3
d1okja2
d1p99a_
d1jrla_
d1id1a_
d1aln_2
d1xq6a_
d1tf7a2
d1oi7a1
d1s2wa_
d1bhga3
d1r3sa_
d1dcea3
d1poib_
d1gm5a4
d1ru8a_
g1xew.1
d1kjqa2
d1jx7a_
d1ml4a2
d1xjca_
d1hyha1
d1x7fa2
d1lgya_
d1sq5a_
d1hl9a2
d1l5aa1
d2pth__
d1aq0a_
d1sbqa_
d1t8ta_
d1qyra_
d1qfxa_
d1qyca_
d1fova_
d1upaa3
d1w36c2
d1uana_
d1prxa_
d1ovma1
d2trxa_
d1euza1
d1cr1a_
d1vyra_
d1o57a2
d1rkxa_
d1mgta2
d1e5xa_
d1rcua_
d1lssa_
d1dc1a_
d1udxa2
d1k7ha_
d1m2ka_
d1vl6a2
d1sffa_
d1k8qa_
d1v7la_
d1on3a1
d1e0ta2
d1cl1a_
d1nsta_
d1vjga_
d1uaaa1
d1v1aa_
d1m1na_
d1ur4a_
d1fsu__
d1uwca_
d1c3pa_
d1o7qa_
d1uqwa_
d1fp1d2
d1ad3a_
d1pjqa1
d1edg__
d1wdna_
d1f4pa_
d1pjaa_
d1pjza_
d1jvba2
d1czan1
d1snya_
d1ua4a_
d1xa3a_
d1pzta_
d1xdza_
d1h75a_
d1foba_
d1qtwa_
d1okga2
d1dcia_
d1f9va_
d1rxwa2
d1qxna_
d1h09a2
d1vhva_
d1fvka_
d1kqpa_
d2trcp_
d1rlka_
d1jeta_
d1zpda1
d1umka2
d1xc3a2
d1a9na_
d1jl1a_
d1eqca_
d1c7qa_
d1a0ca_
d1b9ha_
d1pvda1
d1di0a_
d1qsga_
d1bupa1
d3thia_
d1azo__
d1xrsb1
d1q35a_
d1pswa_
d1hyua3
d1n8yc2
d1u14a_
d1peqa2
d1boub_
d1rcqa2
d1q7za2
d1xfka_
d1r2qa_
d1cfr__
d1lam_2
d1bvua2
d1qhxa_
d1a8p_2
d1nd6a_
d1knqa_
d1np6a_
d1rhca_
d1tg7a5
d1e8ca3
d1rqba2
d1vhwa_
d1mh1__
d1din__
d1wdja_
d1t6ca1
d2tpsa_
d1hd2a_
d1l8qa2
d1huxa_
d1of8a_
d1a9xb2
d1c7na_
d1keka3
d1r0wa_
g1o7d.3
d1p5dx3
d1pn0a2
d1mqia_
d1mdoa_
d1bi5a1
d1ozna_
d1amf__
d1wjka_
d1laxa_
d1e6ca_
d1x7yb1
d1s8na_
d1vpxa_
d1ep3a_
d1a8y_1
d1ewqa2
d1jl5a_
d1oywa2
d1kyqa1
d1r64a2
d1keka1
d1g5qa_
d1to3a_
d1dpe__
d1gca__
d1wpna_
d1jaxa_
d1tjya_
d1f0ka_
d1ox0a1
d1knwa2
d1g7sa3
d1dhs__
d1scza_
d1hk8a_
d1u1ja2
d1tvza2
d1j6ua3
d1nofa2
d1h1da_
d1bupa2
d1tqyb1
d1pyfa_
d7a3ha_
d1kzyc1
d1in4a2
d2naca1
d1s0aa_
d1gkub2
d1b6ra2
d1sr9a2
d1a3c__
d1m2da_
d1tqja_
d1jj2k_
d1qo2a_
d1uuqa_
d1af7_2
d1fcqa_
d1h7ea_
d1ptma_
d1iuqa_
d1itua_
d1mnaa_
d1saya1
d1ef8a_
d1t6t1_
d1iv8a2
d1o97d2
d1uwva2
d1g8ma1
d1gzga_
d1gg4a3
d1js1x1
d1r0va1
d1v39__
d1knga_
d3euga_
d1xkta_
d1jeya2
d1gq6a_
d1n0wa_
d1mkp__
d1sfe_2
d1a7j__
d1vjza_
d1vpqa_
d1uu1a_
d2dkb__
d1hnja1
d1p91a_
d1xg8a_
d1muga_
d1imja_
d1uufa2
d1mwma1
d1t15a1
d1ac5__
d1a5t_2
d1m6sa_
d1uaaa2
d1gvfa_
d1xm3a_
d1b6g__
d1l1la_
d1rzma_
d1uc8a1
d1wjga_
d1xsia4
d1nm8a2
d1svva_
d1t5ba_
d1r26a_
d1q16a2
d1g8ka2
d1i7qb_
d1y1la_
d1ej0a_
d1ei9a_
d1p90a_
d1fcda1
d1vkra_
d1vj5a2
d1q0pa_
d1ub3a_
d1ay7b_
d1jbea_
d2uaga1
d1vk0a_
d1xgka_
d7reqa2
d1r12a_
d1pfka_
d1bs0a_
d1s4na_
d1ydga_
d1n55a_
d1em8b_
d1cb0a_
d1ovna2
d1nqua_
d1vrta1
d1ufka_
d1svsa1
d1p5dx2
d1ovma3
d1qcza_
d1vj5a1
d1dmga_
d1vp4a_
d1a8y_2
d1p6oa_
d1w25a2
d1x9aa_
d1c1da1
d1mv8a2
d1olta_
d1dbwa_
d1ll2a_
d1eg5a_
d7reqa1
d1nowa1
d1gu7a2
d1vkma_
d1w7la_
d1o69a_
d1t3ka_
d1jvna2
d3grs_2
d1jkma_
d1djxa3
d2aaa_2
d1lk9a_
d1muwa_
d1eiwa_
d1j5va_
d1r9la_
d1nfp__
d1ga8a_
d1a1va1
d1j3ka_
d1ngvb_
d1t1ja_
d1qwja_
d1cs1a_
d1u7pa_
d1jgta1
d1x7yb2
d1xuua2
d1h4vb1
d3lada1
d1cvl__
d1dqza_
d1xhba2
d1gkpa2
d1coza_
d1pmma_
d1v37a_
d1tv8a_
d1nbwa2
d1jfla1
d1o17a2
d1euaa_
d1jmkc_
d1jj2c_
d1vcoa2
d1kcfa2
d1edza1
d1rlma_
d1m7xa3
d1hzpa2
d1hf2a2
d1k1xa3
d1bdb__
d1q7ea_
d1w36c3
d1vhua_
d1khba1
d1xg5a_
d1npya1
d1e19a_
d1gkla_
d1nxja_
d1p4ca_
d1ydha_
d1fuia2
d1cdza_
d1jj2m_
d1w36c1
d1bmta2
d1o5oa_
d1uqta_
d1wkqa_
d1f9aa_
d1sbza_
d1onwa2
d1jkea_
d1gci__
d1rlia_
d1u9ja_
d1h3fa1
d1doza_
d1r61a_
d1mt5a_
d1edza2
d1ekja_
d1h05a_
d1nxua_
d1lsua_
d1m6ex_
d1tyya_
d1geea_
d1w4xa2
d1s6ya1
d1v3ua2
d1pot__
d1xx4a_
d1b74a1
d1h65a_
d1y8ca_
d1orra_
d1kgsa2
d1eu1a2
d1fmja_
d1ja1a3
d1dcfa_
d1lnsa3
d1jv1a_
d1odfa_
d1w36b2
d1tuea_
d1ob8a_
d1ohea1
d1u0ma1
d1e0ca1
d1hrka_
d1wkca_
d1vpja_
d1m9la_
d1thta_
d1jfla2
d1hjra_
d1dqwa_
d2uaga2
d1r6ta2
d1rlr_2
d1f3la_
d1cxqa_
d1ga6a_
d1d4aa_
d1r9da_
d1uk8a_
d1ni5a1
d1yb5a2
d1qf9a_
d1mj5a_
d1io0a_
d1r7aa2
d1m0wa1
d1ixca2
d1tca__
d1nni1_
d1ryoa_
d1uasa2
d1t15a2
d1s5ja1
d1pda_1
d1lqta1
d1hyea1
d1q8fa_
d1sz2a1
d1twia2
d1q44a_
d1x7da_
d1xc2a2
d1b16a_
d1jj2n_
d1xr4a1
d1m0da_
d1qf6a1
d1uz5a3
d1m6ia1
d1xpua3
d1u7na_
d1gsa_1
d1ehya_
d1g5ca_
d1lzla_
d1w36d1
d1eyea_
d1gyta1
d3cla__
d1j9ba_
d1t6ca2
d1u02a_
d1yrga_
d1v6sa_
d1poxa1
d1v5xa_
d1jx6a_
d1te2a_
d1y0ea_
d1g38a1
d1oi7a2
d1qv9a_
d1duvg2
d1dv1a2
d1pe1a_
d1w5sa2
d1uiua_
d1t0fa2
d1koha1
d1u1ja1
d1byi__
d1k77a_
d1m32a_
d1l5oa_
d1v8ka_
d1im5a_
d1sx5a_
d1gz3a1
d1bgxt2
d1ed8a_
d1o98a2
d1e5da1
d1kmva_
d1rkqa_
d1uf9a_
d1vq2a_
d1k0ma2
d1ilya_
d1gkub1
d1nvma2
d1vlpa2
d1rw1a_
d1j4aa1
d1h3ga3
d1uwza_
d1ybfa_
d1eucb1
d1deka_
d1d1qa_
d1tf7a1
d1ig8a2
d1n3la_
d1fj2a_
d1rtta_
d1g7ea_
d1nmoa_
d1pa1a_
d1gpma1
d1ajsa_
d1l5ja3
d1qlwa_
d1jjfa_
d1m66a2
d1l7aa_
d1ra9__
d1sur__
d1nhya2
d1fg7a_
d1uh5a_
d1mgpa_
d1ir6a_
d1qhoa4
d1twda_
d1f8ma_
d1whba_
d1jqea_
d1wdda1
d1y88a2
d1sqga2
d1kl7a_
d1owla2
d1o97d1
d1onea1
d1vqwa1
d1mkza_
d1a9xb1
d1c8ba_
d1qo0d_
d1p1xa_
d1e8ca2
d1a9xa3
d1a2oa1
d1juva_
d1i6pa_
d1szoa_
d1omza_
d1d0ya2
d1p9ag_
d1qb0a_
d1ujpa_
d1k0wa_
d1t8sa_
d1ep3b2
d1aba__
d1p0ka_
d1xx6a1
d1r5pa_
d1x7ya_
d1qw9a2
d1v77a_
d1uc7a_
d1w97l2
d1tyza_
d1o1ya_
d1vjoa_
d1jixa_
d1hdha_
d1atza_
d1eexb_
d1e7wa_
d1uxoa_
d1heta2
d1ua7a2
d1l6ra_
d1fxxa_
d1kwga2
d1os1a1
d1tk9a_
d1toaa_
d1nhp_1
d1ezwa_
d1jtva_
d1hdoa_
d1tc1a_
d1pkla3
d1kkoa1
d1dxea_
d1nar__
d1ckqa_
d1vb5a_
d1ogqa_
d1jwqa_
d1qj4a_
d2dpma_
d1jqlb_
d1sw5a_
d1nija1
d1guda_
d1m7ja3
d1w0ja3
d1i9ga_
d1w0jg_
d1j54a_
d1lwda_
d1ewka_
d1ii5a_
d1v7ra_
d1kqfa2
d1q1ra1
d1vkha_
d1zfja1
d1tqha_
d2napa2
d1hnja2
d1svia_
d1p3y1_
d1g41a_
d1g99a1
d1uyra2
d1jyka_
d1vhta_
d1p3da2
d1u5ha_
d1keka4
d1vcoa1
d1ohea2
d1gky__
d1lu9a2
d1lw3a2
d1vl6a1
d1r4wa_
d1wdka4
d1vl5a_
d1u7za_
d1tq8a_
d1h5qa_
d1nupa_
d1kte__
d1li4a2
d1w55a1
d1qfma2
d1ri5a_
d1c4ka2
d1o58a_
d1fpza_
d1qwga_
d1f60a3
d1j18a2
d1jw9b_
d1u3da2

## Sheet: aatotal
d1n55a_
d1w0ma_
d1qo2a_
d1thfd_
d1tqja_
d1dbta_
d1km4a_
d1dqwa_
d1q6oa_
d1pii_2
d1v5xa_
d1vc4a_
d1qopa_
d1ujpa_
d1y0ea_
d2tpsa_
d1m5wa_
d1juba_
d1ep3a_
d1d3ga_
d1p4ca_
d1vyra_
d1o94a1
d1lcoa1
d1gtea2
d1ofda2
d1p0ka_
d1vhna_
d1viza_
d1zfja1
d1rcqa2
d7odca2
d1hkva2
d1knwa2
d1twia2
d1ct5a_
d1gvea_
d1us0a_
d1ur3m_
d1pyfa_
d1lqaa_
d1e43a2
d1ua7a2
d1gjwa2
d1qhoa4
d1hx0a2
d2aaa_2
d1ji1a3
d1h3ga3
d1iv8a2
d1eh9a3
d1m7xa3
d1bf2_3
d1ht6a2
d1lwha2
d1uok_2
d1g5aa2
d1r7aa2
d1uasa2
d1eswa_
d1kwga2
d1j18a2
d1v3ha_
d1edg__
d1ceo__
d1eqca_
d1vjza_
d1ecea_
d1h1na_
d7a3ha_
d1bqca_
d1qnra_
d1uuqa_
d1foba_
d1ur4a_
d1odza_
d1aq0a_
d1jz8a5
d1bhga3
d1i1wa_
d1ogsa2
d1nofa2
d1qw9a2
d1uhva2
d1hl9a2
d1ug6a_
d1uwsa_
d1ta3a_
d1nar__
d2ebn__
d1eoka_
d1goia2
d1itxa1
d1jnda1
d1jfxa_
d1h09a2
d1sfsa_
d1jaka1
d1nowa1
d1gqia1
d1iexa1
d1tr9a_
d1fcqa_
d1x7fa2
d1xsia4
d1tg7a5
d1a4ma_
d1j79a_
d1ra0a2
d4ubpc2
d1gkpa2
d1gkra2
d1p1ma2
d1onwa2
d1un7a2
d1m7ja3
d1j6oa_
d1i0da_
d1bf6a_
d1itua_
d1j5sa_
d1p1xa_
d1ub3a_
d1ojxa_
d1f74a_
d1o5ka_
d1adoa_
d1euaa_
d1gqna_
d1onra_
d1l6wa_
d1vpxa_
d1to3a_
d1w3ia_
d1dosa_
d1gvfa_
d1gzga_
d1of8a_
d1rzma_
d1pe1a_
d1nvma2
d1sr9a2
d1rqba2
d1xuua2
d1onea1
d1ec7a1
d1r6wa1
d1muca1
d2mnr_1
d1jpma1
d1kkoa1
d1rvka1
d1r0ma1
d1tzza1
d1yeya1
d1e0ta2
d1kbla1
d1jqna_
d1s2wa_
d1muma_
d1dqua_
d1f8ma_
d1dxea_
d1izca_
d1u5ha_
d1m3ua_
d1d8ca_
d1tela1
d1wdda1
d1qtwa_
d1i60a_
d1k77a_
d1d8wa_
d1muwa_
d1a0ca_
d1tz9a_
d1luca_
d1lucb_
d1nfp__
d1ezwa_
d1rhca_
d1nqka_
d1tvla_
d1qpoa1
d1vlpa2
d1djxa3
d3ptd__
d2plc__
d1o1za_
d1t8qa_
d7reqa1
d7reqb1
d1ccwb_
d1eexa_
d1xrsa_
d1r5ya_
d1iq8a1
d1eyea_
d1f6ya_
d1q7za1
d1r3sa_
d1u1ja1
d1u1ja2
d1v93a_
d1tj1a2
d1ntha_
d1lt8a_
d1q7za2
d1qwga_
d1r30a_
d1olta_
d1tv8a_
d1vkfa_
d1twda_
d1xm3a_
d1vpqa_
d1heta2
d1jvba2
d1vj0a2
d1o89a2
d1uufa2
d1jqba2
d1pl7a2
d1kola2
d1qora2
d1yb5a2
d1pqwa_
d1gu7a2
d1v3ua2
d1ek6a_
d1r6da_
d1kbza_
d1e6ua_
d1db3a_
d1eq2a_
d1rkxa_
d1orra_
d1qyca_
d1i24a_
d1xgka_
d1pr9a_
d1oaa__
d1e7wa_
d1ooea_
d1jtva_
d1fjha_
d1hxha_
d1bdb__
d1b16a_
d1geea_
d1h5qa_
d1gz6a_
d1o5ia_
d1uh5a_
d1qsga_
d1ja9a_
d1hdoa_
d1n5da_
d1px0a_
d1sb8a_
d1snya_
d1xg5a_
d1ujma_
d1xq6a_
d1u9ja_
d1w6ua_
d1xu9a_
d1yb1a_
d1obfo1
d1b7go1
d1t4ba1
d1nvmb1
d1ebfa1
d1ff9a1
d2dap_1
d1dih_1
d1p9la1
d1vm6a1
d1gr0a1
d1p1ja1
d1u1ia1
d1vjpa1
d1j5pa4
d1t1ra3
d1r0ka2
d1lc0a1
d1h6da1
d1dpga1
d1qkia1
d1tlta1
d1vkna1
d1xeaa1
d1ydwa1
d2naca1
d1j4aa1
d1saya1
d1l7da1
d1li4a1
d1pjqa1
d1kyqa1
d1b8pa1
d1hyha1
d1t2da1
d1hyea1
d1vjta1
d1s6ya1
d1np3a2
d1qmga2
d2pgd_2
d1vpda2
d1lj8a4
d1f14a2
d1i36a2
d1dlja2
d1mv8a2
d1bg6_2
d1m66a2
d1txga2
d1ks9a2
d1jaxa_
d1xc2a2
d1hrda1
d1euza1
d1l1fa1
d1c1da1
d1a4ia1
d1edza1
d1lu9a1
d1vi2a1
d1npya1
d1nyta1
d1gpja2
d1gz3a1
d1vl6a1
d1id1a_
d1lsua_
d1lssa_
d1lnqa3
d1xcba2
d1oi7a1
d1iuka_
d1vlla_
d1x7da_
d1o94a2
d1ps9a2
d1lqta1
d1gtea3
d1n4wa1
d1gpea1
d1ju2a1
d1kdga1
d1k0ia1
d1el5a1
d1ng4a1
d1pn0a1
d1b37a1
d1f8ra1
d1s3ea1
d1pj5a2
d1seza1
d1tzla1
d1d5ta1
d1ukvg2
d1vg0a1
d1chua2
d1qlaa2
d1q9ia2
d1jnra2
d3grs_1
d3grs_2
d1onfa2
d1aoga2
d1h6va2
d1vdc_2
d1m6ia1
d1m6ia2
d1fl2a1
d1fl2a2
d1nhp_1
d1nhp_2
d1q1ra1
d1q1ra2
d3lada1
d3lada2
d1xdia1
d1mo9a1
d1mo9a2
d1fcda1
d1fcda2
d1w4xa1
d1w4xa2
d1xhca2
d1vqwa1
d1vqwa2
d1o94a3
d1ps9a3
d1lqta2
d1gtea4
d1ve9a1
d1c0pa1
d1usja1
d1p3da1
d2uaga1
d1oc7a_
d1uoza_
d1m65a_
d1v77a_
d1k1xa3
d1qwna3
g1o7d.3
d1ufaa2
d1ny1a_
d1v6ta_
d1h16a_
d1r9da_
d1rlr_2
d1peqa2
d1l1la_
d1hk8a_
d1kbla2
d1zyma2
d1nxja_
d1r61a_
d1aco_1
d1l5ja2
d1v7la_
d1a9xb1
d1nbwa1
d1de4c2
d1kid__
d1gmla_
d1vpja_
d1ay7b_
d1jj2x_
d1e8ca1
d1gg4a3
d1ko7a1
d1knxa1
d1a4ya_
d1io0a_
d1yrga_
d1fqva2
d1o6vb2
d1h6ta2
d1jl5a_
d1p9ag_
d1ozna_
d1w8aa_
d1xkua_
d1ogqa_
d1dcea3
d1koha1
d1a9na_
d1igra1
d1igra2
d1n8yc1
d1n8yc2
d1m9la_
d1jj2k_
d1jj2n_
d1aua_2
d1r5la2
d1olma3
d1h4xa_
d1vc1a_
d1tyfa_
d1fc6a4
d1k32a4
d1j7xa_
d1nzya_
d1mj3a_
d1dcia_
d1pjha_
d1xx4a_
d1q52a_
d1ef8a_
d1szoa_
d1wdka4
d1uyra1
d1uyra2
d1on3a1
d1on3a2
d1pixa1
d1t15a1
d1t15a2
d1kzyc1
d1kzyc2
d1cdza_
d1in1a_
d1l7ba_
d1wf6a_
d1di0a_
d1nqua_
d3euga_
d1muga_
d1ui0a_
d1oe4a_
d1v7za_
d1em8b_
d1g7sa3
d1hrda2
d1bvua2
d1c1da2
d1a4ia2
d1edza2
d1lu9a2
d1npya2
d1nyta2
d1gz3a2
d1vl6a2
d1t6t1_
d1j3aa_
d1dmga_
d1jj2c_
d1jbea_
d1a04a2
d1dbwa_
d1dz3a_
d1nat__
d1a2oa1
d1kgsa2
d1k66a_
d1mb3a_
d1oxkb_
d1s8na_
d1w25a2
d1dcfa_
d1qo0d_
d1c4ka1
d1r8ja2
d1fyxa_
d1eiwa_
d1oi7a2
d1eucb1
d1f4pa_
d1oboa_
d1e5da1
d1vmea1
d1b1ca_
d1d4aa_
d1t5ba_
d1sqsa_
d1rlia_
d1nni1_
d1t0ia_
d1rtta_
d1rlja_
d1ydga_
d1bmta2
d1ccwa_
d7reqa2
d7reqb2
d1xrsb1
d1qcza_
d1esc__
d1flca2
d1es9a_
d1k7ca_
d1jrla_
d1vjga_
d1iexa2
d2naca2
d1qp8a2
d1mx3a2
d1gdha2
d1psda2
d1j4aa2
d1l7da2
d1li4a2
d1h05a_
d1s2da_
d1t1ja_
d1r12a_
d1fjgb_
d1vi6a_
d1f2va_
d1gpma2
d1a9xb2
d1i7qb_
d1k9vf_
d1jvna2
d1l9xa_
d1o1ya_
d1q7ra_
d1vcoa1
d1t3ta2
d1kwga3
d1g2ia_
d1p5fa_
d1vhqa_
d1n57a_
d1u9ca_
d1p80a1
d1sy7a1
d1fyea_
d1t0ba_
d1a9xa2
d1b93a_
d1g8ma1
d1jb9a2
d1fdr_2
d1a8p_2
d1qfja2
d1umka2
d2pia_2
d1krha2
d1tvca2
d1ep3b2
d1ja1a3
d1cqxa3
d1jila_
d1h3fa1
d1n3la_
d1i6la_
d1r6ta2
d1gtra2
d1nzja_
d1irxa2
d1a8h_2
d1pfva2
d1u0bb2
d1ffya3
d1ivsa4
d1h3na3
d1f7ua2
d1iq0a2
d1coza_
d1od6a_
d1nupa_
d1f9aa_
d1k4ka_
d1lw7a1
d1mrza2
d1mopa_
d1jhda2
d1gpma1
d1kqpa_
d1ct9a1
d1jgta1
d1q15a1
d1k92a1
d1vl2a1
d1ru8a_
d1ni5a1
d1sur__
d1efva1
d1o97d1
d1efvb_
d1o97c_
d1mjha_
d1jmva_
d1q77a_
d1tq8a_
d1wjga_
d1dlja3
d1mv8a3
d1uoua2
d1o17a2
d1khda2
d1dnpa2
d1owla2
d1np7a2
d1u3da2
d1jx7a_
d1l1sa_
d1x9aa_
d1o4wa_
d1v8pa_
d1w8ia_
d1tfr_2
d1bgxt2
d1xo1a2
d1rxwa2
d1o1xa_
d1ns5a_
d1uala_
d1v2xa_
d1mxia_
d1k3ra2
d1vhya2
d1v6za2
d1dv1a2
d1gsoa2
d1b6ra2
d1kjqa2
d1a9xa3
d1w96a2
d1iow_1
d1ehia1
d1uc8a1
d1gsa_1
d1m0wa1
d1i7na1
d1dhs__
d1o97d2
d1poxa1
d1pvda1
d1zpda1
d1ovma1
d1q6za1
d1t9ba1
d1ozha1
d1upaa1
d1d4oa_
d1m2ka_
d1j8fa_
d1rq2a1
d1tuba1
d1nbaa_
d1im5a_
d1nf9a_
d1yaca_
d1j2ra_
d1x9ga_
d1hi9a_
d1mvla_
d1g5qa_
d1p3y1_
d1sbza_
d1k1ea_
d1qq5a_
d1o08a_
d1te2a_
d1vj5a1
d1swva_
d1j97a_
d1nnla_
d1q92a_
d1rkua_
d1rmwa_
d1qyia_
d1ltqa1
d1l6ra_
d1wr8a_
d1nf2a_
d1rkqa_
d1rlma_
d1xvia_
d1vjra_
d1wpga2
d1u02a_
d1ta0a_
d1u7pa_
d1xpja_
d1ne7a_
d1vl1a_
d1o8ba1
d1poib_
d1ooya1
d1poia_
d1ooya2
d1xr4a1
d1xr4a2
g1w2w.1
d1vb5a_
d1sbqa_
d1wkca_
d1kjna_
d1ig3a2
d1ig0a2
d1ueha_
d1qv9a_
d1zpda2
d1q6za2
d1ozha2
d1qgda1
d1l8aa2
d1x7yb1
d1keka1
d1zpda3
d1ovma3
d1poxa3
d1q6za3
d1t9ba3
d1ozha3
d1upaa3
d1qgda2
d1l8aa1
d1x7ya_
d1ni4a_
d1keka2
d1gky__
d1kgda_
d1deka_
d1p5zb_
d1ckea_
d1qf9a_
d1e2ka_
d1khta_
d1zin_1
d1nn5a_
d4tmka_
d1gsia_
d1vhta_
d1uf9a_
d1lw7a2
d1ly1a_
d1t0hb_
d1y63a_
d1e6ca_
d1viaa_
d1qhxa_
d1knqa_
d1gvnb_
d1m7ga_
d1g8fa3
d1aqua_
d1q44a_
d1nsta_
d1fmja_
d1texa_
d1t8ta_
d1a7j__
d1sq5a_
d1odfa_
d1rz3a_
d1uj2a_
d1bif_1
d1mh1__
d1r2qa_
d1byub_
d1r8sa_
d1f6ba_
d1h65a_
d1nrjb_
d1svsa1
d1f60a3
d1dar_2
d1n0ua2
d1g7sa4
d1kk1a3
d1wf3a1
d1rfla_
d1mkya1
d1udxa2
d1jala1
d1svia_
d1puja_
d1f5na2
d1jwyb_
d1t9ha2
d1tq4a_
d1d0ya2
d1v8ka_
d1f9va_
d1byi__
d1qf5a_
d1eg7a_
d1cp2a_
d1g3qa_
d1ls1a2
d1ihua1
d1ihua2
d1nija1
d1np6a_
d1xjca_
d1vcoa2
d1u94a1
d1cr1a_
d1nlfa_
d1e9ra_
d1g6oa_
d1p9ra_
d1n0wa_
d1w0ja3
d1w0jd3
d1xpua3
d1cbua_
d1g5ta_
d1tf7a1
d1tf7a2
d1w44a_
d1ofux_
d1b0ua_
d1g6ha_
d1r0wa_
d1jj7a_
d1oxxk2
d1l7vc_
g1f2t.1
d1w1wa_
g1xew.1
d1qhla_
d1ewqa2
d1sgwa_
g1qhh.1
d1uaaa1
d1uaaa2
d1oywa2
d1oywa3
d1gm5a3
d1gm5a4
d1fuka_
d1c4oa1
d1c4oa2
d1tf5a3
d1tf5a4
d1t6na_
d1w36b1
d1w36b2
d1w36c1
d1w36c2
d1w36d1
d1w36d2
d1a5t_2
d1njfa_
d1jqlb_
d1iqpa2
d1l8qa2
d1in4a2
d1ny5a2
d1fnna2
d1d2na_
d1lv7a_
d1g41a_
d1um8a_
d1qzma_
d1r6bx3
d1jbka_
d1g8pa_
d1svma_
d1u0ja_
d1sxja2
d1tuea_
d1w5sa2
d1a1va1
d1a1va2
d1gkub1
d1gkub2
d1rifa_
d1htwa_
d1xx6a1
d1nrza_
d1em8a_
d1l5oa_
d1rcua_
d1weha_
d1ydha_
d1chd__
d1gci__
d1r64a2
d1wmda2
d1r6va_
d1v6ca_
d1ga6a_
d1vkma_
d1d3va_
d1gq6a_
d1xfka_
d1c3pa_
d1t64a_
d1ro7a_
d1hf2a2
d1jkea_
d1tc5a_
d3cla__
d1scza_
d1nm8a1
d1nm8a2
d1l5aa1
d1l5aa2
d1q9ja1
d1q9ja2
d1d1qa_
d1jf8a_
d1y1la_
d1iiba_
d1vkra_
d1vhra_
d1mkp__
d1d5ra2
d1ohea1
d1ohea2
d1rxda_
d1i9sa_
d1fpza_
d1xria_
d1pa1a_
d1jlna_
d1lyva_
d1g4us2
d1wcha_
d1lw3a2
d1u24a_
d1qb0a_
d1hzma_
d1t3ka_
d1gmxa_
d1qxna_
d1tq1a_
d1rhs_1
d1rhs_2
d1e0ca1
d1e0ca2
d1okga1
d1okga2
d1whba_
d2trxa_
d1erv__
d1r26a_
d1aba__
d1fova_
d1kte__
d1h75a_
d1iloa_
d1uc7a_
d1sena_
d1ttza_
d1wjka_
d1bjx__
d1mek__
d1a8l_1
d1a8l_2
d1hyua3
d1hyua4
d1a8y_1
d1a8y_2
d1a8y_3
d1fvka_
d1r4wa_
d1glqa2
d6gsxa2
d1k3ya2
d1e6ba2
d1jlva2
d1f2ea2
d1g7oa2
d1k0da2
d1nhya2
d1k0ma2
d2trcp_
d1g7ea_
d1ovna2
d1qgva_
d1t1va_
d1r5pa_
d1t4za_
d1eeja1
d1v58a1
d1gp1a_
d1o8xa_
d1qmva_
d1hd2a_
d1prxa_
d1xvqa_
d1jfua_
d1knga_
d1st9a_
d1lu4a_
d1on4a_
d1pn0a2
d1m2da_
d1j9ba_
d1rw1a_
d1woua_
d1xg8a_
d1qmha1
d1rlka_
d1qgda3
d1l8aa3
d1x7yb2
d1keka3
d1pkla3
d1e0ta3
d1vp8a_
d1w0jg_
d1fs0g_
d1qe0a1
d1h4vb1
d1atia1
d1qf6a1
d1hc7a1
d1g5ha1
d1v95a_
d1crza2
d1eexb_
d1nbwb_
d1v7ra_
d1ex2a_
d1u14a_
d1ihna_
d1ckqa_
d1sx5a_
d1bam__
d1dmua_
d1dfma_
d1sdoa_
d3pvia_
d1cfr__
d1knvb_
d1d02a_
d1ev7a_
d1fiua_
d1dc1a_
d1xhva_
d2foka4
d1na6a2
d1avqa_
d1azo__
d1vsra_
d1t0fa2
d1m0da_
d1ob8a_
d1j23a_
d1sa3a_
d1w36b3
d1w36c3
d1xmxa_
d1wdja_
d1y1oa_
d1wtea_
d1y88a2
d1r0va1
d1r0va2
d1dzfa1
d2rsla_
d1ekja_
d1g5ca_
d1i6pa_
d1pdo__
d1bupa1
d1bupa2
d1qz5a1
d1qz5a2
d1jcea1
d1jcea2
d1e4ft1
d1e4ft2
d1mwma1
d1mwma2
d1huxa_
d1g99a1
d1g99a2
d1nbwa2
d1nbwa3
d1ig8a2
d1czan1
d1czan2
d1glag1
d1glag2
d1sz2a1
d1t6ca1
d1t6ca2
d1okja1
d1okja2
d1woqa1
d1woqa2
d1xc3a1
d1xc3a2
d1w97l1
d1w97l2
d1chma1
d1az9_1
d1pv9a1
d1jl1a_
d1ekea_
d1vrta1
d1cxqa_
d1exqa_
d1bco_2
d1musa_
d1kfsa1
d1qtma1
d1u4ba1
d1x9ma1
d1q8ia1
d1ih7a1
d1tgoa1
d1s5ja1
d1j54a_
d1fxxa_
d1j9aa_
d1vk0a_
d1w0ha_
d1xhxa1
d1wlja_
d1hjra_
d1kcfa2
d1nu0a_
d1iv0a_
d1uoca_
d1u04a2
d1jj2m_
d1ilya_
d1fjgk_
d1dt9a1
d1eo1a_
d1o13a_
d1p90a_
d1ewqa3
d1e3ma3
d1sfe_2
d1qnta2
d1mgta2
d1cfza_
d1c8ba_
d1b8oa_
d1vhwa_
d1rxya_
d1q1ga_
d1cb0a_
d1je0a_
d1jysa_
d1t8sa_
d1ybfa_
d2pth__
d1iu8a_
d1m4la_
d1h8la2
d1obr__
d1lam_2
d1rtqa_
d1qq9a_
d1lfwa1
d1cg2a1
d1fnoa4
d1r3na1
d1vgya1
g1q7l.1
d1vhea2
d1y7ea2
d1xmba1
d1de4c3
d1jwqa_
d1boub_
d1mkza_
d1uuya_
d1uz5a3
d1rqpa2
g1sc3.1
g1pyo.1
g1qtn.1
d1cvra2
d1lam_1
d1gyta1
d1vhua_
d1njra_
d1p3da2
d2uaga2
d1e8ca2
d1gg4a1
d1jbwa1
d1o5za1
d1e58a_
d1h2ea_
d1v37a_
d1nd6a_
d1qfxa_
d1dkla_
d1qwoa_
d1bif_2
d1nula_
d1fsga_
d1ecfa1
d1dqna_
d1tc1a_
d1qb7a_
d1g2qa_
d1lh0a_
d1o5oa_
d1a3c__
d1o57a2
d1wd5a_
d1dkra1
d1dkra2
d1mjna_
d1atza_
d1ijba_
d1v7pc_
d1txvb2
d1q0pa_
d1shux_
d1m2oa3
d1pd0a3
d1jeya2
d1jeyb2
d1keka4
d1ogda_
d1mla_1
d1cjya2
d1oxwa_
d1nxua_
d1xrha_
d1jkxa_
d1fmta2
d1xg9a2
d1h1da_
d1fp1d2
d1fp2a2
d1qzza2
d1ej0a_
d1g8aa_
d1p91a_
d1o9ga_
d1qama_
d1i4wa_
d1qyra_
d1v39__
d1l9ka_
d1ri5a_
d1dusa_
d1im8a_
d1xvaa_
d1hnna_
d1jqea_
d1nkva_
d1m6ex_
d1pjza_
d1rjda_
d1l3ia_
d1m6ya2
d1nv8a_
d1t43a_
d1nw3a_
d1u2za_
d1xcla_
d1f3la_
d1jg1a_
d1xdza_
d1i9ga_
d1o54a_
d1sqga2
d1ufka_
d1uwva2
d1af7_2
d6mhta_
d1g55a_
d1g38a1
d2dpma_
d1q0sa_
d1booa_
d1g60a_
d1inla_
d1kpga_
d1ne2a_
d1vl5a_
d1vlma_
d1xtpa_
d1y8ca_
d1q74a_
d1uana_
d1ajsa_
d1gdea_
d1bw0a_
d1fg7a_
d1uu1a_
d1lc5a_
d1m6sa_
d1svva_
d1lk9a_
d1w7la_
d1vp4a_
d1ax4a_
d1js3a_
d1pmma_
d1cl1a_
d1cs1a_
d1d2fa_
d1c7na_
d1eg5a_
d1vjoa_
d1qz9a_
d1m32a_
d1elua_
d1t3ia_
d2dkb__
d2gsaa_
d1ohwa_
d1sffa_
d1w23a_
d1kl1a_
d1b9ha_
d1mdoa_
d1bs0a_
d1s0aa_
d1m7ya_
d1o69a_
d1c4ka2
d1qg8a_
d1pzta_
d1ga8a_
d1ll2a_
d1o7qa_
d1g97a2
d1jv1a_
d1g1la_
d1v82a_
d1fo8a_
d1omza_
d1e5ka_
d1i52a_
d1h7ea_
d1jyka_
d1ezia_
d1qwja_
d1tzfa_
d1w55a1
d1s4na_
d1xhba2
d1jw9b_
d1ngvb_
d1ngva_
d2bce__
d1qe3a_
d1jkma_
d1jjfa_
d1gkla_
d1lzla_
d1dqza_
d1ufoa_
d1ju3a2
d1mpxa2
d1lnsa3
d1qfma2
d1orva2
g1wht.1
d1cpy__
d1ac5__
d1k8qa_
d1wm1a_
d1mtza_
d1l7aa_
d1b6g__
d1mj5a_
d1din__
d1uk8a_
d1m33a_
d1q0ra_
d1tqha_
d1vj5a2
d1ehya_
d1qo7a_
d1brt__
d1thta_
d1ei9a_
d1pjaa_
d1fj2a_
d1imja_
d1qlwa_
d1jfra_
d1tca__
d1tia__
d1lgya_
d1uwca_
d1llfa_
d1ukca_
d1ispa_
d1cvl__
d1ku0a_
d1bu8a2
d1qj4a_
d1mnaa_
d1jmkc_
d1xkta_
d1cex__
d1g66a_
d1uxoa_
d1vkha_
d1ve6a2
d1pv1a_
d1r3da_
d1kica_
d1q8fa_
d1ra9__
d3dfr__
d1cz3a_
d1juva_
d1kmva_
d1j3ka_
d1ekqa_
d1ub0a_
d1kyha_
d1vi9a_
d1rkd__
d1j5va_
d1v1aa_
d1vk4a_
d1o14a_
d1bx4a_
d1tyya_
d1ua4a_
d1j6ua3
d1p3da3
d2uaga3
d1e8ca3
d1gg4a4
d1jbwa2
d1p9oa_
d1u7za_
d1jzta_
d1e19a_
d1gs5a_
d1o98a1
d1o98a2
d1ed8a_
d1k7ha_
d1auk__
d1fsu__
d1hdha_
d1p49a_
d1ei6a_
d1v8da_
d1iuqa_
d1e4cp_
d1k0wa_
d1ojra_
d1pvta_
d1j9ja_
d1cnza_
d1hqsa_
d1lwda_
d1ptma_
d1u7na_
d1vmia_
d1itwa_
d1m22a_
d1mt5a_
d2at2a2
d1ml4a2
d1pg5a1
d1duvg1
d1duvg2
d1js1x1
d1js1x2
d1b74a1
d1b74a2
d1jfla1
d1jfla2
d1qopb_
d1o58a_
d1tdj_1
d1e5xa_
d1kl7a_
d1v7ca_
d1p5ja_
d1tyza_
d1nria_
d1vima_
d1tk9a_
d1j5xa_
d1moq__
d1tzba_
d1wiwa_
d1iata_
d1c7qa_
d1eu1a2
d1kqfa2
d1g8ka2
d2napa2
d1q16a2
d1ti6a2
d1ad3a_
d1a4sa_
d1euha_
d1ez0a_
d1o20a_
d1uzba_
d1k75a_
d1aco_2
d1l5ja3
d3pmga1
d3pmga2
d3pmga3
d1p5dx1
d1p5dx2
d1p5dx3
d1fuia2
d1v6sa_
d1jixa_
d1f0ka_
d1v4va_
d1iira_
d1pswa_
d1uqta_
d1a8i__
d1rzua_
d1o7ja_
d1pfka_
d1kzha_
d1cbf__
d1pjqa2
d1vhva_
d1o0ua_
d1mgpa_
d1oi2a_
d1wpna_
d1ir6a_
d1to6a_
d1os1a1
d1khba1
d1ko7a2
d1os1a2
d1khba2
d1doza_
d1hrka_
d1qgoa_
d1tjna_
d1efdn_
d1toaa_
d1pq4a_
d1psza_
d1n2za_
d1m1na_
d1m1nb_
d1jr2a_
d1wd7a_
d8abp__
d1guda_
d1gca__
d1qo0a_
d1jx6a_
d1dbqa_
d1jyea_
d1byka_
d1usga_
d1dp4a_
d1ewka_
d1tjya_
d1jeta_
d1pda_1
d1lst__
d1sbp__
d1ixh__
d1laxa_
d1ursa_
d1elja_
d1eu8a_
d3thia_
d1nnfa_
d1q35a_
d1dpe__
d1uqwa_
d1uiua_
d1pot__
d1wdna_
d1mqia_
d1ii5a_
d1us5a_
d1pb7a_
d1nh8a1
d1o63a_
d1amf__
d1atg__
d1al3__
d1i6aa_
d1ixca2
d1j1na_
d1p99a_
d1r9la_
d1utha_
d1sw5a_
d1twya_
d1ryoa_
d1m3ka1
d1m3ka2
d1ox0a1
d1ox0a2
d1tqya1
d1tqya2
d1tqyb1
d1bi5a1
d1bi5a2
d1hnja1
d1hnja2
d1hzpa2
d1teda_
d1tvza1
d1tvza2
d1u0ma1
d1nmoa_
d1hfel1
d1q7ea_
d1xa3a_
d1uwza_
d1aln_1
d1aln_2
d1p6oa_
d1wkqa_
d1vq2a_
d1vk9a_
d1g8ma2
d1oi0a_

## Sheet: aabtrain
d1luca_
d1bi5a2
d1iloa_
d1q6za1
d1wpga2
d1ekqa_
d1ursa_
d1kfsa1
d1gqia1
d1dbqa_
d1rxya_
d1o94a1
d1rxda_
d1km4a_
d1eexa_
d1qfja2
d1j1na_
d1fsga_
d1l5ja2
d1ohwa_
d1ccwa_
d1iira_
d1vhqa_
d7reqb1
d1in1a_
d1cvra2
d1pfva2
d1ro7a_
d1nbwa1
d1lnqa3
d1nrza_
d1g2ia_
d1rjda_
d1v93a_
d1ckea_
d1vkfa_
d1kjna_
d1k0da2
d1vlla_
d1fyea_
d1zin_1
d1duvg1
d1exqa_
d1xrsa_
d1i60a_
d1glag1
d1js1x2
d1ekea_
d1musa_
d1v8pa_
d1woqa1
d1qo0a_
d1gp1a_
d1pr9a_
d1lv7a_
d1h8la2
d1n8yc1
d1wf3a1
d1wr8a_
d1aqua_
d1bco_2
d1d3ga_
d1dkla_
d1nbaa_
d1i4wa_
d1mrza2
d1qe3a_
d1txvb2
d1v3ha_
d1pd0a3
d1jf8a_
d1pdo__
d1kzyc2
d1ojxa_
d1e0ta3
d1ek6a_
d1bu8a2
d1rhs_2
d1gmla_
d1h16a_
d1tia__
d1d5ta1
d1gsia_
d1l9ka_
d1iv0a_
d1tqya2
d1w36b1
d1izca_
d1mv8a3
d1hkva2
d1r6bx3
d1m22a_
d1lyva_
d1uzba_
d1ei6a_
d1x9ga_
d1c4ka1
d1qtma1
d1ngva_
d1m2oa3
d1htwa_
d1r8ja2
d1qmga2
d1u9ca_
d1pb7a_
d1qf5a_
d1g5ha1
d1q92a_
d1k92a1
d1atia1
d1de4c2
d1to6a_
d1eu8a_
d1ojra_
d1jbwa1
d1ec7a1
d1jj7a_
d1w23a_
d1e0ca2
d1nlfa_
d1xvaa_
d1vhna_
d1t1va_
d1on4a_
d1chma1
d1n2za_
d1dlja2
d1r0va2
d1t3ia_
d1u24a_
d1viaa_
d1mtza_
d1oe4a_
d1je0a_
d1bqca_
d1jaka1
d1o20a_
d1m4la_
d1o5za1
d1ku0a_
d1vi9a_
d1czan2
d1dkra1
d3ptd__
d1dfma_
d1i6la_
d1vpda2
d1qgoa_
d1fmta2
d1o6vb2
d1igra2
d1oboa_
d1o63a_
d1jr2a_
d1tvza1
d1jhda2
d1g1la_
d1gqna_
d1r0ma1
d1o54a_
d1e4ft1
d1jeyb2
d1d2na_
d1dqna_
d1zpda3
d1jpma1
d1olma3
d1od6a_
d1ks9a2
d1kbza_
d1dar_2
d1fnna2
d1dbta_
d1n5da_
d1e5ka_
d1rmwa_
d1lc5a_
d1ozha2
d1l1fa1
d1fdr_2
d1njra_
d1i6aa_
d1qnta2
d1m33a_
d1vc4a_
d1brt__
d1b8oa_
d1b93a_
d1r6va_
d1nula_
d1x9ma1
d1bif_1
d1gpja2
d1flca2
d1sfsa_
d1qmha1
d1tuba1
d1nf9a_
d1g6oa_
d1tqya1
d1u04a2
d1qz5a1
d1lam_1
d1puja_
d1ihua1
d2gsaa_
d1tj1a2
d1w8aa_
d1aco_1
d1uuya_
d1gpma2
d1t64a_
d1h4xa_
d1v7za_
d1aua_2
d1jkxa_
d1p5zb_
d1tzza1
d1hyua4
d1k1ea_
d1lst__
d1n0ua2
d1lu4a_
d1ly1a_
d1onra_
d1t0hb_
d1onfa2
d1eeja1
d1chd__
d1d8wa_
d1pvta_
d1qb7a_
d1pii_2
d1jila_
d1oxwa_
d1dusa_
d1jfra_
d3pmga3
d1xvia_
d1fjha_
d1v7pc_
d1tvla_
d1mwma2
d1gz3a2
d1uj2a_
d1gvea_
d1bjx__
d1hnna_
d1oxxk2
d1q6za2
d1dnpa2
d1vk4a_
d1o97c_
d1ht6a2
d1a04a2
d1mjha_
d1a8l_1
d1knxa1
d1ev7a_
d1p5dx1
d1ig0a2
d1f74a_
d1lh0a_
d1iow_1
d1obr__
d1q0sa_
d1xria_
d1v2xa_
d1g2qa_
d1dosa_
d1w3ia_
d1xu9a_
d1oi0a_
d1weha_
d1oaa__
d1ukca_
d1u0ja_
d1qopb_
d1ozha3
d1k7ca_
d1qyia_
d1oywa3
d1nw3a_
d1o89a2
d1s2da_
d1eg7a_
d1avqa_
d1w36b3
d1ig3a2
d1pqwa_
d1q9ja2
d1f6ya_
d1nbwa3
d1rkd__
d1jz8a5
d1dp4a_
d1xcla_
d1qora2
d1j2ra_
d1m7ga_
d1ijba_
d1i0da_
d1mla_1
d1h6ta2
d1ox0a2
d1kyha_
d1fjgk_
d1lwha2
d1b0ua_
d1jfxa_
d1ispa_
d1fs0g_
d1a4ia2
d1tf5a4
d1efvb_
d1m1nb_
d1bf6a_
d1lt8a_
d1o7ja_
d1i52a_
d1hrda1
d1bam__
d2rsla_
d1cz3a_
d1jwyb_
g1wht.1
d1nyta1
d1us0a_
d1ceo__
d1keka2
d2at2a2
d1lw7a2
d1r6da_
d1iqpa2
d1fl2a1
d1ufoa_
d1ni4a_
d1w97l1
d1y63a_
d1h6va2
d1mpxa2
d1ny5a2
d1fqva2
d1g8ma2
d1gdea_
d1q6za3
d1b74a2
d2ebn__
d1xvqa_
d1mek__
d1xo1a2
d1sb8a_
d1aln_1
d1f6ba_
d1b8pa1
d1e8ca1
d1np7a2
d1t9ba3
d1j5sa_
d1cp2a_
d1vj0a2
d2pgd_2
d1w8ia_
d1hqsa_
d1rq2a1
d1vsra_
d1q77a_
d1xpja_
d1kzha_
d1m5wa_
d1t6na_
d1g8fa3
d1jala1
d1lu9a1
d1tela1
d1tvca2
d1cex__
d1g5ta_
d1fyxa_
d1nria_
d1os1a2
d1gz6a_
d1uwsa_
d1u4ba1
d1bif_2
d1pq4a_
d1rvka1
d1j7xa_
d1dz3a_
d1v7ca_
d1ct9a1
d1a8y_3
d1hzma_
d1usja1
d1gtea2
d1nkva_
d1t3ta2
d1o94a2
d1jyea_
d1wlja_
d1h3na3
d1f5na2
d1d3va_
d1erv__
d1j8fa_
d1t4za_
d1ta0a_
d1p5ja_
d1lucb_
d1j79a_
d1iata_
d1jj2x_
d1rkua_
d1j9ja_
g1w2w.1
d1e58a_
d1e2ka_
d1w96a2
d1vlma_
d1wtea_
d1elua_
d1jcea1
d1yaca_
d1npya2
d1moq__
d1rzua_
d1az9_1
d1v6ta_
d1cbf__
d3dfr__
d1li4a1
d1bg6_2
d1q6oa_
d1na6a2
d1jzta_
d1gjwa2
d1v6za2
d1cnza_
d1jlna_
d1wiwa_
d1d8ca_
d1j5pa4
d1o8ba1
d1wcha_
d1adoa_
d1t8qa_
d1njfa_
d1ih7a1
d1qzza2
d1cfza_
d1p1ma2
d1g97a2
d1k4ka_
d1t9ha2
d1m7ya_
d1g6ha_
d1q1ga_
d1uhva2
d1j5xa_
d1thfd_
d1g4us2
d1iq0a2
d1xcba2
d1nat__
d1db3a_
d1txga2
d1i36a2
d1al3__
d1rz3a_
d1iuka_
d1xtpa_
d1bw0a_
d1nyta2
d1nqka_
d1e9ra_
d1w4xa1
d1ooea_
d1u94a1
d1psza_
d1w0jd3
d1t0ia_
d1p3da3
d1o0ua_
d1gg4a1
d1ezia_
d1js3a_
d1c4oa1
d1o5ka_
d1sa3a_
d1oxkb_
d1glag2
d1gs5a_
d1bf2_3
d1g8pa_
d1ehia1
d1a8i__
d1wm1a_
d1sbp__
d1v6ca_
d1ueha_
d1px0a_
d1ltqa1
d1gtra2
d7reqb2
d1g3qa_
d1l5aa2
d1iu8a_
d1fp2a2
d1ccwb_
d1mjna_
d1q52a_
d1uoca_
d1vk9a_
d1nu0a_
d1m3ua_
d1ez0a_
d1swva_
d1st9a_
d1ecfa1
d1zpda2
d1jb9a2
d3pmga2
d1glqa2
d1r5la2
d1mj3a_
d1xmxa_
d1ooya2
d1vjta1
d6gsxa2
d1k75a_
d1l1sa_
d1hxha_
d1cpy__
d1nnla_
d1k3ra2
d1tc5a_
d1o9ga_
d1ydwa1
d1sqsa_
d1ax4a_
d1eo1a_
d1fjgb_
d1ntha_
d1lw7a1
d1o14a_
d1f2ea2
d8abp__
d1e6ua_
d1j6oa_
d1tf5a3
d1qg8a_
d1kid__
d1dzfa1
d1o08a_
d3pmga1
d1cbua_
d1m65a_
d1g66a_
d1g7sa4
d1xhva_
d1nh8a1
d1qzma_
d1tzfa_
d1ta3a_
d1hx0a2
d1ja9a_
d1qq5a_
d1vima_
d1jbwa2
d1eswa_
d1twya_
d2foka4
d1nnfa_
d1iexa1
d1b1ca_
d1g55a_
d1j97a_
d1ooya1
d1wmda2
d1rifa_
d1vl2a1
d6mhta_
d1o1za_
d1rhs_1
d1sy7a1
d1e6ba2
d1y1oa_
d1lj8a4
d1w0ha_
d1j3aa_
d1gmxa_
d1fiua_
d1k66a_
d1un7a2
d1p9ra_
d1cjya2
d1t0ba_
d1tjna_
d1ewqa3
d1ur3m_
g1qhh.1
d1xhxa1
d1ujma_
d1o13a_
d1cqxa3
d1l8aa3
g1f2t.1
d1qmva_
d1i24a_
d1r3da_
d1qopa_
d1qgva_
d1jfua_
d1qwoa_
d1kpga_
d1l8aa1
d1a4ma_
d1e4ft2
d1d2fa_
d1efdn_
d1v82a_
d1qpoa1
d1d02a_
d1wd5a_
d1p3da1
d1g7oa2
d1c1da2
d1poia_
d1aoga2
d1muca1
d1upaa1
d1uok_2
d1dmua_
d1rlja_
d1bx4a_
d1g8aa_
d1j9aa_
d1jmva_
d1h2ea_
d1ui0a_
d1w6ua_
d1dkra2
d1okja1
d1a9xa2
d1jysa_
d1byka_
d1knvb_
d1ihua2
d1qnra_
d1vhra_
d1itwa_
d1f2va_
d1vmea1
d1uyra1
d1tgoa1
d1kbla1
d1q0ra_
d1ct5a_
d1o5ia_
d1poxa3
d1m3ka1
d1mb3a_
d1mopa_
d1kwga3
d1jcea2
d1k3ya2
d1gm5a3
d1woua_
d1kl1a_
d1crza2
d1u2za_
d1ju3a2
d1nf2a_
d1eh9a3
d1im8a_
d1o8xa_
d1mo9a1
d1rtqa_
d1d5ra2
d1qama_
d1f14a2
d1texa_
d1kola2
d1iq8a1
d1em8a_
d1q74a_
d1muma_
d1q7ra_
d1v4va_
d1inla_
d1jbka_
d1p49a_
d7odca2
d1nzya_
d1ny1a_
d1jqna_
d1gg4a4
d1n57a_
d1ofda2
d1hi9a_
g1qtn.1
d1w36d2
d1zyma2
d1p80a1
d1hc7a1
d1euha_
d1e43a2
d1nbwb_
d1w0ma_
d1q9ja1
d4tmka_
d1a4sa_
d1tzba_
d1igra1
d1byub_
d1iiba_
d1tdj_1
d1booa_
d1o4wa_
d1ex2a_
d1l7ba_
d1uala_
d1khda2
d1r6wa1
d1i1wa_
d1dt9a1
d1svma_
d1ttza_
d1f7ua2
d1p9oa_
d3grs_1
d1ogsa2
d1pl7a2
d1irxa2
d1h1na_
d1odza_
d1q15a1
d1llfa_
d1kk1a3
d1vi6a_
d1r5ya_
d1oi2a_
d1teda_
d1w44a_
d3pvia_
d1hrda2
d1vhya2
d1efva1
d1atg__
d1vi2a1
d1ns5a_
d1d4oa_
d1tq1a_
d1a4ia1
d1ps9a2
d1e4cp_
d1de4c3
d1xkua_
d1ug6a_
d1g60a_
d1pixa1
d1juba_
d1usga_
d1pv9a1
d1ls1a2
d1shux_
d1ko7a1
d1q8ia1
d1p5fa_
d1qo7a_
d1vp8a_
d1kica_
d1ji1a3
d1jg1a_
d1v8da_
d1t43a_
d1qz5a2
d1pjqa2
d1a1va2
d1l7da1
d1ozha1
d1mkya1

## Sheet: alph total
d1dlwa_
d1ngka_
d1kr7a_
d3sdha_
d1b0b__
d1h97a_
d1jl7a_
d1a6m__
d1mba__
d2gdm__
d1irda_
d1gcwb_
d1it2a_
d1ash__
d1itha_
d1hlb__
d1q1fa_
d1cqxa1
d1ew6a_
d1or4a_
d1tu9a_
d1x9fa_
d1x9fb_
d1jboa_
d1alla_
d1xg0c_
d1kf6b1
d1qlab1
d1gtea1
d1grj_1
d1jj2u_
d1fpoa1
d1hdj__
d1nz6a_
d1iura_
d1fafa_
d1gh6a_
d1wjza_
d1fxkc_
d1fxka_
d1cxzb_
d1urfa_
d1seta1
d1eiya1
d1ivsa1
d1lrza1
d1k4ta1
d1qoja_
d1aqt_1
d1e79h1
d1coja1
d1ix9a1
d1pv0a_
d1rfya_
d1tjla1
d1ohzb_
d1h9ea_
d1h9fa_
d1jeia_
d1jeqa1
d1kcfa1
d1h1js_
d1v66a_
d1y02a1
d1a62_1
d1e7la1
d1wija_
d1smye_
d1twff_
d1v65a_
d1c75a_
d1ctj__
d1c53__
d1c52__
d1e29a_
d1cih__
d1i8oa_
d1h32b_
d1cc5__
d451c__
d1gks__
d1dw0a_
d1gu2a_
d1diqc_
d1umma_
d1qksa1
d1kb0a1
d1kv9a1
d1ppjd1
d1qcrd2
d1m70a1
d1m70a2
d1h1oa1
d1fcdc1
d1fcdc2
d1h32a1
d1h32a2
d1iqca1
d1iqca2
d1pbya1
d1pbya2
d1yrna_
d1k61a_
d1lfb__
d1e3oc1
d1b72a_
d1pufb_
d1fjla_
d1mija_
d1uhsa_
d1wh7a_
d1wjha_
d1s7ea1
d1hcra_
d1gdta1
d1tc3c_
d1u78a2
d2ezl__
d2ezi__
d1gvda_
d1fexa_
d1ofcx1
d1ug2a_
d1ofcx2
d1irza_
d1w0ua_
d1k78a1
d1k78a2
d1igna1
d1igna2
d1hlva1
d1hlva2
d1iufa1
d1iufa2
d1etxa_
d1ntca_
d1umqa_
d1g2ha_
d1bl0a1
d1bl0a2
d2tct_1
d1vi0a1
d1rkta1
d1t56a1
d1ui5a1
d1t33a1
d1sgma1
d1rr7a_
d1mgta1
d1kqqa_
d1ig6a_
d1kkxa_
d1ryua_
d1bia_1
d1j5ya1
d1jhfa1
d1aoy__
d1b4aa1
d1xcba1
d1i5za1
d1ft9a1
d1omia2
d1ri7a1
d1r1ta_
d1y0ua_
d1mkma1
d1jgsa_
d1lnwa_
d1lj9a_
d1hsja1
d1p4xa1
d1p4xa2
d1s3ja_
d1ub9a_
d1ku9a_
d1p6ra_
d1sd4a_
d1hw1a1
d1o57a1
d1bm9a_
d1ixca1
d1b9ma1
d1bjaa_
d1q1ha_
d1mzba_
d1repc1
d1repc2
d1hkqa_
d1in4a1
d1fnna1
d1w5sa1
d1oywa1
d1ldda_
d1ldja1
d1lvaa1
d1lvaa2
d1lvaa3
d1lvaa4
d2foka1
d2foka2
d2foka3
d1t0fa1
d1fp1d1
d1fp2a1
d1qzza1
d1hsta_
d1d5va_
d2bby__
d1i27a_
d1dpua_
d1fsha_
d1o7fa1
d1w4ma_
d1v3fa_
d1cf7a_
d1cf7b_
d1d8ja_
d1j75a_
d1oyia_
d1sfua_
d1dp7p_
d1ka8a_
d1gvja_
d1puee_
d2hts__
d2irfg_
d1pp7u_
d1fx7a1
d1on2a1
d1ucra_
d1s29a_
d1b6a_1
d1ufma_
d1wi9a_
d1tbxa_
d1r7ja_
d1sfxa_
d1stza1
d1wlqc_
d1rz4a1
d1u5ta1
d1u5ta2
d1u5tb1
d1u5tb2
d1u5tc1
d1u5tc2
d1xd7a_
d1tqia1
d1w1we_
d1ulya_
d1wj5a_
d1t6sa1
d1t6sa2
d1xmaa_
d1yg2a_
d1xn7a_
d1kgsa1
d1gxqa_
d1fsea_
d1l3la1
d1p4wa_
d1fc3a_
d1jhga_
d1j1va_
d1hc8a_
d1fjgr_
d1e3ha1
d1whua_
d1k6ya1
d1twfj_
d1smyf1
d1rp3a1
d1ku3a_
d1or7a1
d1rp3a2
d1xsva_
d1r71a_
d1vz0a1
d1rq6a_
d1uzca_
d1a6q_1
d1s7za_
d1q1va_
d1cuk_1
d1bvsa1
d1dv0a_
d1oqya1
d1q02a_
d1pgya_
d1ttea1
d1vdla_
d1vg5a_
d1xb2b1
d1oaia_
d1v92a_
d1mn3a_
d1otra_
d1wgla_
d1nvma1
d1sr9a1
d1rqba1
d1r5la1
d1olma1
d1enwa_
d1eija_
d1t95a1
d1t3ta1
d1fjgm_
d1r2za1
d1k3xa1
d1tdha1
d1mu5a1
d1jjcb1
d1jjcb2
d1xpa_1
d1l8ra_
d1sbxa_
d1r8ea1
d1r8da_
d1q08a_
d1j9ia_
d1qpma_
d1rh6a_
d1nd9a_
d2spca_
d1u5pa1
d1u5pa2
d1owaa_
d1s35a1
d1s35a2
d1hcia1
d1hcia4
d1quua1
d1quua2
d2e2aa_
d1chua1
d1kf6a1
d1qlaa1
d1jnra1
d1g73a_
d1hx1b_
d1t7sa_
d1m62a_
d1j2jb_
d1o3xa_
d1hf8a1
d1qsda_
d1h7ca_
d1fjgt_
d1rrza_
d1y01a_
d1sumb_
d1xwma_
d1vp7a_
d1wfda_
d1lp1a_
d1tf0b_
d1xvha1
d1xvha2
d1gvna_
d1k1xa1
d1qwna1
g1o7d.1
d1ufaa1
d1oksa_
d1r4ga_
d1nu9c1
d1nu9c2
d1dkza1
d1ud0a_
d1u00a1
d1r8ia_
d1r5ea_
d1bal__
d1w88i_
d2erl__
d1erd__
d1hd6a_
d1x9ba_
d1hb6a_
d1hbka_
d1gg3a1
d1h4ra1
d1mixa1
d1kdxa_
d1lre__
d1unca_
d1ujsa_
d1tbaa_
d1ail__
d1a32__
d1r6ta1
d1ijya_
d2end__
d2lisa_
d1gaka_
d1lbu_1
d1slm_1
d1l6ja1
d1ckta_
d1qrva_
d1gt0d_
d2lefa_
d1k99a_
d1l8ya_
d1v64a_
d1wgfa_
d1tzya_
d1tzyb_
d1tzyc_
d1tzyd_
d1b67a_
d1f1ea_
d1tafa_
d1tafb_
d1bh9a_
d1bh9b_
d1h3oa_
d1h3ob_
d1jfia_
d1jfib_
d1n1jb_
d1q9ca_
d1r4va_
d1fpoa2
d1eexg_
d1mtyg_
d1om2a_
d1jw2a_
d1m1eb_
d1se7a_
d1gs9a_
d2liga_
d256ba_
d1e85a_
d1s05a_
d2hmza_
d1ei7a_
d3fapb_
g1avo.1
d1dova_
d1h6ga1
d1h6ga2
d1qkra_
d1st6a3
d1st6a5
d1st6a6
d1st6a7
d1t01a1
d1t01a2
d1k04a_
d1nzea_
d2a0b__
d1c02a_
d1i5na_
d1tqga_
d1sr2a_
d1y6da_
d1he1a_
d1g4us1
d1hy5a_
d1f1ma_
d1orja_
d1vh6a_
d1ls1a1
d1j8mf1
d1okkd1
d1vmaa1
d1wgwa_
d1jr8a_
d1nlxa_
d1l3pa_
d1joga_
d1wtya_
d1o3ua_
d1knya1
d1v4aa1
d1gm5a1
d1v74b_
d1t6ua_
d1szia_
d1ug7a_
d1xzpa1
d1h99a1
d1h99a2
d1lkoa1
d1vjxa_
d1bcfa_
d1nf4a_
d1vlga_
d1jiga_
d1o9ra_
d1tjoa_
d1vela_
d1lb3a_
d1mtyd_
d1mtyb_
d1mxra_
d1kgna_
d1h0oa_
d1syya_
d1afra_
d1otka_
d1t0qa_
d1t0qb_
d1jkva_
d1noga_
d1niga_
d1bgc__
d1alu__
d1i1rb_
d1lki__
d1huw__
d1f6fa_
d1cnt1_
d1ax8__
d1evsa_
d1f45b_
d1eera_
d1v7mv_
d2gmfa_
d1hzia_
d1hula_
d1hmca_
d1etea_
d1scfa_
d1m48a_
d1jli__
d1ijza_
d2ilk__
d1lqsl_
d1n1fa_
d1wu3i_
d1m4ra_
d1b5l__
d1d9ca_
d1a8h_1
d1pfva1
d1rqga1
d1u0bb1
d1ile_1
d1ffya1
d1ivsa2
d1f7ua1
d1h3na1
d1t8ka_
d1klpa_
d1nq4a_
d1n8la_
d1dnya_
d1dv5a_
d1fr2a_
d1qrjb1
d1a8o__
d1d1da1
d1e6ia_
d1eqfa1
d1jspb_
d1gkza1
d1jm6a1
d1egda1
d1rx0a1
d1r2ja1
d1siqa1
d1u8va1
d1w07a1
d1w07a2
d1rj1a_
d1x91a_
d1pi1a_
d1tdpa_
d1nkd__
d1joya_
d1b3qa1
d1pd3a_
d1ufia_
d1skva_
d1l6ea_
d1ng7a_
d1nh2b_
d1nh2d1
d1ecia_
d1b0na1
d1b0nb_
d1g2ya_
d1pzqa_
d1q2ha_
d1e3oc2
d1ic8a2
d1lmb3_
d1r69__
d1adr__
d1d1la_
d1ner__
d1rzsa_
d1utxa_
d1dwka1
d1vpwa1
d1uxc__
d1s4ka_
d1wh8a_
d1s7ea2
d1y9qa1
d1hq1a_
d1sknp_
d1k1va_
d1nkpa_
d1nlwa_
d1mdya_
d1an4a_
d1a0aa_
d1am9a_
d1pzra_
d1qx2a_
d1k8ua_
d1psra_
d1qlsa_
d1mr8a_
d1k9ua_
d1sra__
d2pvba_
d1ctaa_
d2scpa_
d2sas__
d1j7qa_
d1qv0a_
d1nyaa_
d1jfja_
d1exra_
d1sr6b_
d1uhna_
d1omra_
d1jbaa_
d1xo5a_
d1s6ja_
d1qjta_
d1eh2__
d1ij5a_
d1k94a_
d1df0a1
d1y1xa_
d1djxa1
d1eg3a1
d1eg3a2
d2cbla1
d1h8ba_
d1snla_
d1tuza_
d1c3ya_
d1dqea_
d1p28a_
d1ooha_
d1r5ra_
d1iioa_
d1cpo_1
d1cpo_2
d1h67a_
d1bkra_
d1aoa_1
d1aoa_2
d1wjoa_
d1rt8a_
d1sh5a1
d1pa7a_
d1p2xa_
d1lnsa1
d1wixa_
d1a26_1
d1ycqa_
d1uhra_
d1tf5a1
d1baza_
d2cpga_
d1p94a_
d1q5va1
d1irqa_
d1cmba_
d1tu7a1
d1gsua1
d1k3ya1
d1duga1
d1oe8a1
d1ljra1
d1iyha1
d1tw9a1
d1eema1
d1e6ba1
d1oyja1
d1jlva1
d1gnwa1
d1n2aa1
d1okta1
d1g7oa1
d1k0da1
d1nhya1
d1k0ma1
d1bmta1
d1uoua1
d1khda1
d1v8ga1
d1v2za_
d1w53a_
d1bg1a1
d1uura1
d1ez3a_
d1lvfa_
d1fioa_
d1hs7a_
d1s2xa_
d1rw6a_
d2cbla2
d1de4c1
d1eo0a_
d1no1a_
d1xn8a_
d1f6va_
d1ofcx3
d1or7c_
d1c5a__
d1v54h_
d1j0ta_
d1iyra_
d1hyp__
d1fk5a_
d1n89a_
d1hssa_
d1bea__
g1pnb.1
d1psya_
d1s6da_
d1aie__
d1k1fa_
d1adt_1
d1b8za_
d1dp3a_
d1n62a1
d1dj8a_
d1i2ta_
d1gyza_
d1af7_1
d1u84a_
d1mp1a_
d1s5qb_
d1j2ma_
d1pvea_
d1rxqa_
d1xoua_
d1xoub_
d1ojha_
d1bqv__
d1ji7a_
d1sxea_
d1b4fa_
d1dxsa_
d1kw4a_
d1oxja1
d1uqva_
d1v38a_
d1cuk_2
d1ixra1
d1kfta_
d1dgsa1
d1lb2b_
d1doqa_
d1t4ga1
d1u9la_
d1y88a1
d1ci4a_
d1tv9a1
d1jmsa1
d1tv9a2
d1rzta2
d1tfr_1
d1xo1a1
d1rxwa1
d1d8ba_
d1go3f_
d1y14a_
d1f44a1
d1a0p_1
d1p4ea1
d1zyma1
d1ryka_
d1m6ya1
d1kl9a1
d1ecwa_
d1jvr__
d1bax__
d1a6s__
d1heka_
d1uhua_
d1sfka_
d1qgta_
d1aep__
d1eq1a_
d1o5ha_
d1sj7a1
d1r0da_
d1sj8a2
d1xlya_
d1n69a_
d1l9la_
d1m12a_
d1of9a_
d1qdma1
d1o82a_
d1bo9a_
d1n00a_
d1w7ba_
d1cipa1
d1ej5a_
d1w0ja1
d1w0jd1
d1fkma1
d1fkma2
d1r0ka1
d1abv__
d1ovna1
d1m2oa1
d1pd0a1
d1dvka_
d1m9fc_
d2eiaa2
d1g03a_
d1em9a_
d1u7ka_
d1oiub1
d1oiub2
d1jkw_1
d1jkw_2
d1bu2a2
d1f5qb1
d1f5qb2
d1g3nc1
d1g3nc2
d1unld_
d1c9ba1
d1aisb1
d1aisb2
d1guxa_
d1guxb_
d1k8ke_
d1o0wa1
d1u61a_
d1rss__
d1iqva_
d1jr3a1
d1a5t_1
d1jr3d1
d1iqpa1
d1sxja1
d1sxjb1
d1sxjc1
d1sxjd1
d1sxje1
d1q79a1
d1px5a1
d1r89a1
d1tkva_
d1ny9a_
d1ug0a_
d1puza_
d1seda_
d1vk5a_
d1s0pa_
d1fx7a2
d1on2a2
d1gpja1
d1uptb_
d1urua_
d1i4da_
d1vf6a_
d1vf6c_
d1rsoa_
d1rsob_
d1uuja_
d1ngr__
d1ddf__
d1fada_
d1d2za_
d1d2zb_
d1icha_
d1wh4a_
d1wmga_
d1a1w__
d1n3ka_
d3crd__
d1cy5a_
d3ygsp_
d1dgna_
d1ucpa_
d1pn5a1
d1hw1a2
d1eyva_
d1tzva_
d1q8ca_
d1sqga1
d1y9ia_
d1b79a_
d1q5za_
d1crka1
d1m15a1
d1al01_
d1lla_1
d1hc3_1
d1lla_2
d1js8a1
d1bt3a_
d1dbha1
d1by1a_
d1f5xa_
d1foea1
d1ki1b1
d1ntya1
d1txda1
d1boua_
d1p0ya1
d1hbna1
d1hbnb1
d1sdia_
d1bgf__
d1fqia_
d1dk8a_
d1iapa_
d1omwa1
d1gzsb_
d1l8wa_
d1izma_
d1nxha_
d1a9xa1
d1aru__
d1oafa_
d1gwua_
d1mwva1
d1mwva2
g1dnu.1
d1q4ga1
d1jj2o_
d1ng6a_
d1wpba_
d1td6a_
d1vj7a1
d1wpha_
d1xx7a_
d1tbfa_
d1so2a_
d1tbma_
d1taza_
d1vqra_
d1r5id_
d1aa7a_
d1orna_
d1mun__
d1ngna_
d1keaa_
d1lmza_
d1pu6a_
d1mpga1
d1m3qa1
d1xqoa_
d1xg7a_
d1j09a1
d1irxa1
d1riqa1
d1rlr_1
d1peqa1
d1t77a1
d1owla1
d1u3da1
d1j3va1
d1vpda1
d2pgd_1
d1lj8a3
d1np3a1
d1qmga1
d1f14a1
d1wdka2
d1i36a1
d1dlja1
d1mv8a1
d1bg6_1
d1txga1
d1ks9a1
d1xc2a1
d1utg__
d1puoa1
d1puoa2
d1gai__
d1kwfa_
d1h12a_
d1ks8a_
d1clc_1
d1ut9a1
d1g9ga_
d1v5da_
d1fp3a_
d1h54a1
d1v7wa1
d1lf6a1
d1nc5a_
d1vd5a_
d1nxca_
d1qaza_
d1cb8a1
d1rwha1
d1n7oa1
d1hn0a1
d1gxma_
d1r76a_
d1n1ba1
d2sqca1
d2sqca2
d1w6ka1
d1w6ka2
d1n4qb_
d1tn6b_
d1dceb_
d1c3d__
d1csh__
d1ioma_
d1re9a_
d1jpza_
d1jfba_
d1q5da_
d1cpt__
d1x8va_
d1izoa_
d1ueda_
d1n40a_
d1gwia_
d1n97a_
d1io7a_
d1po5a_
d1tqna_
d1s1fa_
d1g8ea_
d1dd3a1
d1iiea_
d1b25a1
d1d2ta_
d1qi9a_
d1vns__
d1iyjb1
d1iyjb2
d1hnr__
d1ov9a_
d1sig__
d1smyf3
d1h3la_
d1or7a2
d1rp3a3
d1ewqa1
d1tf5a2
d1vmga_
d1ogla_
d1w2ya_
d1us7b_
d1nt2b_
d1f5na1
d1bvp11
d1uf2c1
d1qhda1
d1n93x_
d1tx4a_
d1pbwa_
d1f7ca_
d1wer__
d1nf1a_
d1nvus_
d1h6oa_
d1h6pa_
d1miwa1
d1ou5a1
d1vfga1
d1jdha_
d1qgra_
d1qbkb_
d1wa5b_
d1wa5c_
d1gw5a_
d1gw5b_
d1b3ua_
d1u6gc_
d1hu3a_
d1paqa_
d1uw4b_
d1h6ka1
d1h6ka2
d1h6ka3
d1oxja2
d1upka_
d1hs6a1
d1b89a_
d1bpoa1
d1utca1
d1lrv__
d1e7ua1
d1m8za_
d1ho8a_
d1oyza_
d1te4a_
d1t06a_
d1rz4a2
d1w9ca_
d1n4ka1
d1n8va_
d1r8se_
d1lsha1
d1qsaa1
d1l5ja1
d1klxa_
d1tn6a_
d1dcea1
d1qjba_
d1a17__
d1elra_
d1elwa_
d1qqea_
d1hh8a_
d1fcha_
d1hxia_
d1ihga1
d1nzna_
d1p5qa1
d1w3ba_
d1tjca_
d1xnfa_
d1hz4a_
d1eyha_
d1elka_
d1mhqa_
d1hf8a2
d1szaa_
d1j1ja_
d1kpsb_
d1k8kg_
d1qc7a_
d1ldja2
d1q2za_
d1vdua_
d1v54e_
d1f8na1
d1lox_1
d1c1ka_
d2tct_2
d1jt6a2
d1pb6a2
d1vi0a2
d1rkta2
d1t56a2
d1ui5a2
d1t33a2
d1sgma2
d1fs1b1
d1fs1a1
d1nexb1
d1p22a1
d1fcya_
d1ovla_
d1xpca_
d1t7ra_
d2prga_
d1ie9a_
d1nq0a_
d1g2na_
d1nq7a_
d1pzla_
d1pk5a_
d1osva_
d1ah7__
d1ca1_1
d1ak0__
d1x9na1
d1t3wa_
d1txua_
d1t11a1
d1m5ya1
d1swxa_
d1tm9a_
d1szha_
d1rp4a_
d1n5ua1
d1n5ua2
d1n5ua3
d1kxpd1
d1kxpd2
d1kxpd3
d1vdka_
d1tjva_
d1c3ca_
d1q5na_
d1gkma_
d1w27a_
d1v9da_
d1ux5a_
d1uby__
d1rqja_
d1v4ea_
d1ezfa_
d1n1ba2
d1di1a_
d1ps1a_
d1kiya_
d1kp8a1
d1q3qa1
d1n1ca_
d1s9ua_
d1ecma_
d5csma_
d1pprm1
d1iw0a_
d1j77a_
d1rtwa_
d1q4ma_
d1udda_
d1to9a_
d1otva_
d1rcwa_
d1vkea_
d1knca_
d1k6ka_
d1khya_
d1qvra1
d1m98a1
d1un8a1
d1t5ja_
d1n81a_
d1tj1a1
d2hp8__
d1u97a_
d1sz8a_
d1mc2a_
d1poc__
d1lwba_
d1lria_
d1g8qa_
d1q8da_
d1dvoa_
d1kbhb_
d1kbha_
d1rf8b_
d1jj21_
d1w6sb_
d1tbge_
d1hfes_
d1ef1c_
d1dpjb_
d1e79i_
d1pbyc_
d1sa0e_
d1rp3b_
d1aqe__
d1j0pa_
d1gyoa_
d3caoa_
d1os6a_
d1rwja_
d1ofwa_
d1h29a_
d1dxrc_
d1jnia_
d1fgja_
d1ft5a_
d1h21a_
d1fs7a_
d1m1qa_
d1sp3a_

## Sheet: alphapre
d1tdpa_
d1bvsa1
d1v2za_
d1vlga_
d1tbma_
d1jkw_2
d1mgta1
d1v4aa1
d1keaa_
d1or7a1
d1sxea_
d1pd0a1
d1nlwa_
d1t06a_
d1m2oa1
d1aie__
d1h54a1
d1pzla_
d1u00a1
d2lefa_
d2scpa_
d1x8va_
d1n5ua3
d1l6ja1
d1fjgr_
d1ojha_
d1oiub2
d1vi0a2
d1w2ya_
d1rwja_
d2sas__
d1nvma1
d1r89a1
d1snla_
d1kv9a1
d1dvka_
d1a0p_1
d1rh6a_
d1gw5b_
d1kqqa_
d1tv9a1
d1urua_
d1miwa1
d1s5qb_
d1rp4a_
d1tbxa_
d1hq1a_
d1xcba1
d1p0ya1
d1owaa_
d1chua1
d1ijya_
d1d8ba_
d1e6ia_
d1d5va_
d1tzyb_
d1fcha_
d1tv9a2
d2ezi__
d1v7mv_
d1uqva_
d1kxpd2
d1bgc__
d1qgta_
d1dbha1
d1ovla_
d1mhqa_
d1a6s__
d1jl7a_
d1tbaa_
d1tbge_
d1kb0a1
d1wjoa_
d1fgja_
d1ng7a_
d1tx4a_
d1v54h_
g1o7d.1
d1kgna_
d1skva_
d1quua1
d1pzra_
d1l8ya_
d1mtyb_
d1nq0a_
d1hy5a_
d1tdha1
d1f8na1
d1r8ia_
d1vns__
d1jboa_
d1gai__
d1rfya_
d1d1da1
d1jfia_
d1lfb__
d1p5qa1
d1p4xa1
d1kr7a_
d1k8kg_
d1os6a_
d1dlja1
d1rp3a3
d1sxjd1
d1hbnb1
d1s05a_
d1wixa_
d1l8wa_
d1nxha_
d1t56a2
d1vela_
d1v38a_
d1umqa_
d1ud0a_
d1omwa1
d1ca1_1
d1it2a_
d1iyha1
d1a17__
d1lwba_
d1sfua_
d1aoa_2
d1tzyc_
d1ldja2
d1tafa_
d1or7c_
d1n5ua1
d1lla_2
d1tjca_
d1dj8a_
d1xwma_
d1gyoa_
d1aoa_1
d1qhda1
d1rqga1
d1smyf1
d1noga_
d1ub9a_
d1rss__
d1f5xa_
d1uxc__
d1seta1
d1sr6b_
d1h8ba_
d1r8se_
d1cuk_2
d1o3xa_
d1g73a_
d2end__
d1bm9a_
d1ivsa2
d1tzyd_
d1k78a2
d1pbya2
d2foka2
d1rlr_1
d1wu3i_
d1jt6a2
d1fnna1
d1tj1a1
d1syya_
d1b89a_
d1vjxa_
d1s7za_
d1bia_1
d1sxjb1
d1sgma2
d1jbaa_
d1or4a_
d1ez3a_
d1v74b_
d1k8ke_
d1f7ca_
d1xx7a_
d1siqa1
d1nlxa_
d1m8za_
d1sknp_
d1dxsa_
d1ash__
d1e85a_
d1hf8a1
d1djxa1
d1st6a6
d1jkva_
d1t0qb_
d1nvus_
d1tf5a1
d1ail__
d1eema1
d1bl0a1
d1etea_
d1uhna_
d1huw__
d1am9a_
d1puoa2
d1ulya_
d1grj_1
d1lvaa2
d1oyza_
d1aisb1
d1bu2a2
d1nu9c1
d1uw4b_
d1i5na_
d1paqa_
d1q2za_
d1kf6a1
d1exra_
d1iqca1
d1bh9b_
d1b25a1
d1jpza_
d1ei7a_
d1aoy__
d1a32__
d1g8ea_
d1twfj_
d1joga_
d1upka_
d1h12a_
d1okkd1
d1q5va1
d1r2ja1
d1i1rb_
d1dqea_
d1bax__
d1i27a_
d1mr8a_
d1nq4a_
d1pufb_
d1x91a_
d1jw2a_
d1jfib_
d1ng6a_
d1ovna1
d1m12a_
d1n4qb_
d1sra__
d1seda_
d1cpo_2
d1mun__
d1ft9a1
d1mixa1
d1h3oa_
d1f7ua1
d1lsha1
d1j1ja_
d1t7ra_
d1he1a_
d1ci4a_
d1n1ba2
d1crka1
d1b0b__
d1gs9a_
d1w0ja1
d1r5id_
d1wer__
d1n1ca_
d1j9ia_
d1hlb__
d1fx7a1
d1g03a_
d1cc5__
d1wpba_
d1cb8a1
d1s29a_
d1f5qb1
d1x9na1
d1kcfa1
d1o0wa1
d1tu7a1
d1ezfa_
d1jhfa1
d1s7ea1
d1b72a_
d1ryka_
d1jnra1
d1jj2o_
d1n8la_
d1y9qa1
d1vqra_
d1qjba_
d1uhra_
d1j3va1
d1qmga1
d1r4va_
d1p2xa_
d1vmga_
d1dv0a_
d1vg5a_
d1qlab1
d1khya_
d1f1ea_
d1nzna_
d1t33a2
d1to9a_
d1xo1a1
d1in4a1
d1ew6a_
d1y14a_
d1ogla_
d1m62a_
d1rzsa_
d1aru__
d1d8ja_
d1k61a_
d1sj8a2
d1u5tc2
d1ixca1
d1ddf__
d1p4xa2
g1avo.1
d1y6da_
d1fada_
d1jspb_
d1dd3a1
d1c3d__
d1hbna1
d1igna2
d1wgfa_
d1e79h1
d1y9ia_
d1t5ja_
d2irfg_
d1d2za_
g1dnu.1
d1fjla_
d1af7_1
d1ny9a_
d1ic8a2
d1sz8a_
d1oyja1
d1ofcx2
d1hnr__
d1t01a1
d1kf6b1
d3ygsp_
d1eg3a2
d1ft5a_
d1bt3a_
d1pp7u_
d1ix9a1
d1bkra_
d1om2a_
d1g9ga_
d1wh4a_
d1rqja_
d1hd6a_
d1nyaa_
d1h29a_
d1ucpa_
d2spca_
d1txga1
d1u5ta2
d1k4ta1
d1pfva1
d1y1xa_
d1ivsa1
d1di1a_
d1so2a_
d1tzva_
d1c3ca_
d1a8h_1
d1mv8a1
d1q08a_
d1f45b_
d1tjva_
d1q02a_
d1szia_
d2foka3
d1ax8__
d1a1w__
d1gvja_
d1xnfa_
d1dpua_
d1elra_
d1gg3a1
d1qlaa1
d1q3qa1
d1g2ha_
d1b8za_
d1n93x_
d1fr2a_
d1u5pa2
d1uzca_
d1n00a_
d1iura_
d1b0na1
d1fc3a_
d1mdya_
d1aep__
d1cpo_1
d1lnwa_
d1uuja_
d1w0ua_
d1oafa_
d1vfga1
d1b3ua_
d1mxra_
d1sdia_
d1riqa1
d1ij5a_
d1r5ea_
d1ks9a1
d1cih__
d1sfka_
d1iyjb2
d1e6ba1
d1eexg_
d1ngna_
d1nexb1
d1pvea_
d1qbkb_
d1r76a_
d1eg3a1
d1r1ta_
d1lp1a_
d1ckta_
d1ki1b1
d1jeqa1
d1ewqa1
d1n2aa1
d1rz4a1
d1d9ca_
d1h3na1
d1bg6_1
d1iufa1
d1jlva1
d1jfba_
d1ka8a_
d1k1va_
d1ljra1
d1hfes_
d3sdha_
d1smye_
d1jiga_
d1wa5b_
d1aqt_1
d1j09a1
d1mba__
d1afra_
d1jkw_1
d1td6a_
d1hb6a_
d1jdha_
d1pbya1
d1hw1a1
d1osva_
d1tzya_
d1t6sa1
d1h6pa_
d1yrna_
d1f44a1
d1owla1
d1u5tc1
d1jeia_
d1fafa_
d1m98a1
d1oksa_
d1x9fa_
d1p6ra_
d1rxqa_
d1ak0__
d1v4ea_
d1lj9a_
d1oxja1
d1e7ua1
d1fxkc_
d1k9ua_
d1wgla_
d1l9la_
d1h21a_
d1o57a1
d1jvr__
d1qpma_
d1whua_
d1qi9a_
d1knca_
d1rq6a_
d1s1fa_
d1qrjb1
d1ucra_
d1d2ta_
d1cf7b_
d1g3nc2
d1ofcx1
d1r2za1
d1h97a_
d1po5a_
d1v54e_
d1a9xa1
d1taza_
d1nc5a_
d1jm6a1
d1em9a_
d1qzza1
d1n8va_
d1heka_
d1xpa_1
d1ttea1
d1ecma_
d1m3qa1
d1ut9a1
d1vp7a_
d1t7sa_
d1qsaa1
d1lbu_1
d1cipa1
d1utca1
d1xzpa1
d1guxa_
d1mn3a_
d1rw6a_
d1qc7a_
d1kbha_
d1rqba1
d1csh__
d1u7ka_
d1guxb_
d1xn7a_
d1m9fc_
d1eo0a_
d1qoja_
d1k3xa1
d1okta1
d1pbyc_
d1lb3a_
d1ug2a_
d1gpja1
d1tuza_
d1cy5a_
d1fxka_
d1h99a2
d1alla_
d1r5la1
d1v64a_
d1vpwa1
d1hbka_
d1uby__
d1n3ka_
d1bqv__
d1zyma1
d1unca_
d1a0aa_
d1q4ga1
d1cmba_
d1j2ma_
d1io7a_
d1mp1a_
d1n1jb_
d2ilk__
d1st6a3
d1px5a1
d1ooha_
d1ov9a_
d1h7ca_
d1hc8a_
d1o5ha_
d1uoua1
d1q5za_
d1omia2
d1baza_
d1on2a2
d1hh8a_
d1k8ua_
d1bo9a_
d1klpa_
d1qksa1
d1puoa1
d1rsob_
d1c52__
d1j1va_
d1b0nb_
d1te4a_
d1dp7p_
d1w3ba_
d1r7ja_
d1gsua1
d1s6ja_
d1an4a_
d1y01a_
d1rxwa1
d1qjta_
d1xb2b1
d1dpjb_
d1q1va_
d1r0ka1
d1lvaa4
d1klxa_
d1sig__
d1c3ya_
d1h32a2
d1repc1
d1sqga1
d1szaa_
d1gdta1
d1gtea1
d1unld_
d1fs1a1
d1lre__
d1c9ba1
d1tc3c_
d1w88i_
d1hsja1
d1n81a_
d1rr7a_
d1kxpd3
d1gwua_
d1tbfa_
d1xoua_
d1dkza1
d1niga_
d1v8ga1
d1d1la_
d2prga_
d1hlva1
d1gyza_
d1gks__
d1rf8b_
d1u3da1
d1puee_
d1q9ca_
d1h9ea_
d1t4ga1

## Sheet: alphatrain
d1al01_
d2bby__
d1wjza_
d1ioma_
d1wh7a_
d1clc_1
d1sa0e_
d1iufa2
d1qkra_
d1kgsa1
d1ls1a1
d1joya_
d1r4ga_
d1jjcb1
d1xvha2
d1vf6a_
d2tct_1
d1hw1a2
d2cpga_
d1r69__
d1j0ta_
d1jli__
d1xg0c_
d1irda_
d1rz4a2
d1bjaa_
d1hs7a_
d1fk5a_
d1q1fa_
d1p4ea1
d1kfta_
d1b79a_
d2cbla1
d1nf1a_
d1lox_1
d1sgma1
d1kpsb_
d1jfja_
d1qaza_
d1sxjc1
d1ngka_
d1by1a_
d1lla_1
d1jr3a1
d1xmaa_
d1wdka2
d1qcrd2
d1s4ka_
d1xqoa_
d1coja1
d3crd__
d1ej5a_
d1mpga1
d1uptb_
d1pd3a_
d1fpoa2
d1h6oa_
d1bg1a1
d1df0a1
d1w0jd1
d1psya_
d2liga_
d1boua_
d1xpca_
d1alu__
d1dcea1
d1quua2
d1js8a1
d1b6a_1
d1gm5a1
d1egda1
d1h9fa_
d1e3oc2
d1uura1
d1t8ka_
d1f14a1
d1s9ua_
d1gxqa_
d1rt8a_
d1fs1b1
d1irza_
d1wfda_
d1iyjb1
d1olma1
d1vf6c_
d1dceb_
d1hxia_
d1rx0a1
d1k94a_
d1h6ga1
d1oiub1
d1h0oa_
d1l3la1
d1gvna_
d1w4ma_
d1q2ha_
d1g2na_
d1r5ra_
d1nz6a_
d1jnia_
d1cuk_1
d1ryua_
d2hmza_
d1cnt1_
d1nd9a_
d1sj7a1
d1hs6a1
d1n69a_
d1wi9a_
d256ba_
d1khda1
d1o82a_
d2a0b__
d1x9ba_
d1lkoa1
d1u78a2
d1w6sb_
d1iqva_
d1w7ba_
d1ufia_
d1h32a1
d1wh8a_
d1xc2a1
d1v66a_
d1k6ka_
d1vd5a_
d2hts__
d1iiea_
d1iioa_
d1vk5a_
d1oqya1
d1k99a_
d1q1ha_
d1st6a5
d1u8va1
d1fcdc1
d1tf5a2
d1sbxa_
d1xsva_
d1m48a_
d1ah7__
d1x9fb_
d1ecwa_
d1g3nc1
d1l6ea_
d1lnsa1
d1u5ta1
d1fkma1
d1qdma1
d1vdua_
d1fcya_
d1dgna_
d1oe8a1
d1n89a_
d1hdj__
d1hkqa_
d1rp3a1
d1t56a1
d1ueda_
d1ks8a_
d1xg7a_
d1tjla1
d1ixra1
d1i5za1
d1a5t_1
d1hc3_1
d1jgsa_
d1bgf__
d1pprm1
d1mwva1
d1eq1a_
d1t77a1
d1vi0a1
d1oxja2
d1nkpa_
d1foea1
d1g4us1
d1q5na_
d1t0qa_
d1n7oa1
d1cpt__
d1aa7a_
d1mc2a_
d1v9da_
d1ui5a2
d1k78a1
d1nxca_
d1v92a_
d1st6a7
d1tu9a_
d1pi1a_
d1smyf3
d1r71a_
d1ctj__
d1j2jb_
d1u84a_
d1b4fa_
d1w07a2
d1n5ua2
d1p22a1
d1dlwa_
d1rzta2
d1h6ga2
d1k1xa1
d1qvra1
d1udda_
d1bh9a_
d1bcfa_
d2gmfa_
d2e2aa_
d1ug0a_
d1gu2a_
d1oaia_
d1tafb_
d1c1ka_
d1fpoa1
d1or7a2
d1pb6a2
d1t6ua_
d1nzea_
d1sd4a_
d1aisb2
d1omra_
d1u5tb1
d1fsea_
d1q5da_
d1fp3a_
d1gcwb_
d1y0ua_
d1fioa_
d1vpda1
d1izoa_
d1utxa_
d1duga1
d1hz4a_
d1r8ea1
d1vmaa1
d1aqe__
d1hyp__
d1ohzb_
d1lb2b_
d1h32b_
d1sfxa_
d1rrza_
d3caoa_
d1eija_
d1mtyd_
d1t33a1
d1pzqa_
d1se7a_
d1tf0b_
d1l3pa_
d1nkd__
d1jr3d1
d1rcwa_
d1gxma_
d1go3f_
d1j7qa_
d1tjoa_
d1e7la1
d1e3oc1
d1mkma1
d1ri7a1
d1ntca_
d1xn8a_
d1ufma_
d1iqpa1
d1oyia_
d1poc__
d1m70a1
d1n62a1
d1hlva2
d1m70a2
d1gnwa1
d1eiya1
d1jj21_
d1fqia_
d1n1fa_
d1u61a_
d1pu6a_
d1dwka1
d1doqa_
d1pk5a_
d1s6da_
d1vdla_
d1g7oa1
d1h6ka3
d1w5sa1
d1rtwa_
d1psra_
d1i2ta_
d1hssa_
d1dova_
d1fs7a_
d1erd__
d1nt2b_
d1jjcb2
d1otva_
d1xd7a_
d1ufaa1
d1rp3a2
d1wgwa_
d1h3ob_
d1nu9c2
d1dvoa_
d1eqfa1
d1u9la_
d1ou5a1
d1szha_
d1ppjd1
d1lki__
d1kbhb_
d1w53a_
d1i4da_
d1elwa_
d1ho8a_
d1h6ka1
d1lmza_
d1ile_1
d1repc2
d1p94a_
d1b4aa1
d1qqea_
d1no1a_
d1f6fa_
d1xlya_
d1l5ja1
d1m5ya1
d1c75a_
d1ngr__
d1i36a1
d1uhua_
d1wjha_
d1ihga1
d1j8mf1
d1jmsa1
d1ldda_
d1r8da_
d1nh2d1
d1ig6a_
d1gaka_
d2lisa_
d1hx1b_
d1utg__
d1a6q_1
d1lvaa1
d1orja_
d1lmb3_
d1b9ma1
d2sqca1
d1orna_
d1t6sa2
d1jhga_
d1a62_1
d1hf8a2
d1j0pa_
d1otra_
d1nq7a_
d1ofwa_
d1t0fa1
d1k1fa_
d1kdxa_
d1w6ka2
d1h3la_
d1txua_
d1s3ja_
d1s7ea2
d1jj2u_
d1n40a_
d1sr9a1
d1icha_
d1m1qa_
d1v5da_
d1v7wa1
d1bal__
d1lrv__
d1q79a1
d1vdka_
d1iqca2
d1m4ra_
d1wj5a_
d1eera_
d1v65a_
d2gdm__
d1mija_
d1y02a1
d1g8qa_
d1twff_
d1hula_
d1w07a1
d1np3a1
d1vkea_
d1ctaa_
d1hmca_
d1tkva_
d1fx7a2
d1un8a1
d1v3fa_
d1eyha_
d1pn5a1
d1gt0d_
d2tct_2
d1lrza1
d1puza_
d1ycqa_
d1h1oa1
d1qv0a_
d1urfa_
d1kxpd1
d1txda1
d1h99a1
d1izma_
d1u97a_
d1j5ya1
d1i8oa_
d1ef1c_
d1p4wa_
d1irxa1
d1tqna_
d1hsta_
d1q4ma_
d1mtyg_
d1adr__
d1l8ra_
d1ku3a_
d1jr8a_
d1bl0a2
d1ecia_
d2pvba_
d1h1js_
d1re9a_
d1k04a_
d1cqxa1
d1fp2a1
d1ku9a_
d1gkma_
d1itha_
d1kwfa_
d1t01a2
d1tqga_
d1fkma2
d1b3qa1
d1eyva_
d1dv5a_
d1e79i_
d1w1we_
d1f6va_
d1fjgm_
d1k3ya1
d1ujsa_
d2erl__
d1y88a1
d1fp1d1
d1iapa_
d1n97a_
d1cf7a_
d1dw0a_
d1ijza_
d1hu3a_
d1sumb_
d1j75a_
d1p28a_
d1m1eb_
d1de4c1
d1ldja1
d1a26_1
d1t3wa_
d1o7fa1
d1sh5a1
d1adt_1
d1rkta2
d1kw4a_
d1ner__
d1q8ca_
d1c53__
d1k0ma1
d1otka_
d1o9ra_
d1bpoa1
d1u6gc_
d1pgya_
d1wija_
d1w27a_
d1sxje1
d1tqia1
d1pa7a_
d1rkta1
d1slm_1
d1hn0a1
d1dxrc_
d1wpha_
d1sp3a_
d2ezl__
d1h67a_
d1rwha1
d1dp3a_
d1peqa1
d1yg2a_
d2hp8__
d1sr2a_
d1vz0a1
d2eiaa2
d1rp3b_
d1sxja1
d1us7b_
d1e29a_
d1a6m__
d2foka1
d1m15a1
d1ofcx3
d1eh2__
d1ji7a_
d1rsoa_
d1nf4a_
d1a8o__
d1fsha_
d1s35a1
d1gzsb_
d1gvda_
d1s35a2
d1hcra_
d1xvha1
d1e3ha1
d1w6ka1
d1o3ua_
d1cxzb_
d1tfr_1
d1diqc_
d2cbla2
d1oywa1
d5csma_
d1h4ra1
d1pv0a_
d1k0da1
d1nh2b_
d1fexa_
d1tm9a_
d1c5a__
d1irqa_
d1scfa_
d1abv__
d1qx2a_
d1qgra_
d1bmta1
d1umma_
d1kkxa_
d1xo5a_
d1gkza1
d1dgsa1
d2pgd_1
d1fjgt_
d1wtya_
d1qlsa_
d1hcia1
d1gwia_
d1q8da_
d1u5pa1
d1enwa_
d1ffya1
d1ui5a1
d1c02a_
d1d2zb_
d1ntya1
d1qsda_
d1t3ta1
d1vh6a_
d1fcdc2
d1xoub_
d1igna1
d1r0da_
d1g2ya_
d1swxa_
d451c__
d1s0pa_
d1dk8a_
d1u0bb1
d1r6ta1
d1b5l__
g1pnb.1
d1f1ma_
d1k6ya1
d1nhya1
d1elka_
d1ux5a_
d1uhsa_
d1iyra_
d1lf6a1
d1hzia_
d1mzba_
d1of9a_
d1u5tb2
d1stza1
d1s2xa_
d1h6ka2
d1n4ka1
d1evsa_
d1f5qb2
d1qrva_
d1gh6a_
d1etxa_
d1t95a1
d1ps1a_
d1b67a_
d1wlqc_
d1m6ya1
d1dnya_
d1on2a1
d1ie9a_
d1lvfa_
d1hcia4
d1j77a_
d1knya1
d1pbwa_
d1lqsl_
d1wmga_
d1iw0a_
d1lj8a3
d1vj7a1
d1rj1a_
d1w9ca_
d1tn6b_
d1tw9a1
d1lria_
d1lvaa3
d1kl9a1

## Sheet: apbpre
d1hlwa_
d1az9_2
d1w2za3
d1bdfa2
d1gsa_2
d1jatb_
d1mpga2
d1ewfa1
d1vpma_
d1mli__
d1vh5a_
d1s14a_
d1bg1a3
d1i7qa_
d1tig__
d1q79a3
d1twfc1
d1b3aa_
d1a2va2
d1gqza2
d1nd4a_
d1pne__
d4ubpa_
d1hynp_
d1iqta_
d1lqva_
d1s3la_
d1viua_
d1r51a2
d1vkva2
d1p9ka_
d1mw5a_
d1kq6a_
d1tlta2
d1xhca3
d1oaca4
d1jj2l_
d1uuha_
d1xd3a_
d1m98a2
d1hdma2
d1e3ha5
d1x9na3
d1qd1a2
d1mbya_
d1vk3a2
d1q5fa_
d1l9va2
d2sici_
d1jiha1
d1dwna_
d1nh8a2
d1ivza_
d1lfwa2
d1qd1a1
d1jo0a_
d1aqza_
d1p42a1
d1piea2
d1edqa3
d1regx_
d1otfa_
d1kdga2
d1jj2r_
d1b4ba_
d1f3va_
d1hr6a1
d1hxva_
d1hrua_
d1mo9a3
d1wi0a_
d1d5ya3
d1j8ua_
d1q32a2
d1ip9a_
d1r8ga_
d1umga_
d1s1qa_
d1hywa_
d1ufha_
d1kufa_
d1onc__
d1vkca_
d1v97a2
d1ulia2
d1cjwa_
d1jpdx2
d1o8ra_
d1o50a1
d1tfe__
d1n11a_
d1ju2a2
d1jnrb_
d1u4ga_
d1x8ha_
d1o7na2
d1cvja2
d1bo4a_
d2pia_3
d1l2wi_
d1xeba_
d1e5da2
d1vjva_
d1g5ba_
d1ojga_
d1a2va3
d1t6aa_
d1riqa2
d1t0aa_
d1y60a_
d1bia_3
d1q79a2
d1gw5s_
d1o50a2
d1veaa_
d1vjla_
d1sr4b_
d1ve9a2
d1ny8a_
d1j5ua_
d1dmla2
d1rvka2
d1a2pa_
d1qm9a1
d1tffa_
d1k07a_
d1s0ya_
d1qs1a1
d1ftra2
d1h4ra3
d1mxma2
d1iyka1
d1rjoa2
d1iq4a_
d1vi7a2
d1whva_
d1a8ra_
d1qr0a1
d1b77a2
d1iqza_
d1j5pa3
d1v0wa1
d1j8ca_
d1cv8__
d1bxya_
d1wiha_
d1wdya_
d1llna_
d1owta_
d1oj4a2
d1b7fa2
d1egwa_
d1nowa2
d1w2fa_
d1i0va_
d1u2fa_
d1vioa2
d1k4ia_
d1d5ta2
d3grs_3
d1qy9a2
d1koha2
d1t0tv_
d1ghha_
d1l8na2
d1q5qh_
d1mqoa_
d1hd7a_
d1wpga3
d1wfza_
d1nwwa_
d1i58a_
d1atia2
d1okga3
d1p0ha_
d1t95a2
d1tlua_
d1x72a_
d1knya2
d1u8xx2
d1miwa2
d1e32a3
d1g12a_
d1g9mg_
d1w2za2
d1vkva1
d1eqra3
d1xqaa_
d1qu9a_
d1ukfa_
d1ss4a_
d1fm4a_
d1ekra_
d1v9ja_
d1ok7a1
d1vioa1
d1wh2a_
d1gx3a_
d1vlpa1
d1b63a2
d1th0a_
d1hs6a3
d1q9ua_
d1vm0a_
d1dgja3
d1uvqa2
d1r1ha_
d1jl0a_
d1gz0a2
d1go4a_
d1ri7a2
d1mzga_
d1p8xa2
d1ti6b2
d1kqfb1
d1gh8a_
d1mwqa_
d1stza2
d1a73a_
d1se9a_
d1h7ma_
d1giqa1
d1wj9a1
d1nlna_
d1qsaa2
d1m94a_
g1pya.1
d1jb0d_
d1whqa_
d1vz0a2
d1ix9a2
d7fd1a_
d2u1a__
d1i12a_
d1qxoa_
d1sawa_
d1k8wa5
d2dnja_
d1phza1
d1d4ta_
d1obda_
d1wiba_
d1pf5a_
d1jjcb5
d1f1ha2
d1k9xa_
d1jjcb4
d1oeya_
d1c0pa2
d1ikta_
d1pj5a3
d1m4ja_
d1f1ua2
d1vcc__
d1lkka_
d1s21a_
d1kcqa_
d1gyfa_
d1fxla1
d1qada_
d1jaka2
d1f9ya_
d1wm3a_
d1s95a_
d1nyna_
d1hbna2
d1s3za_
d1hkxa_
d1j3ea_
d1v30a_
d1clia1
d1usua_
d1ss6a_
d1bxda_
d1doka_
d1h3qa_
d1qpoa2
d1p0za_
d1nvmb2
d1pbja2
d1p8kz2
d1s7ia_
d1rpya_
d1s70b_
d1dcqa1
d1su0b_
d1oh0a_
d1pv5a_
d1vzya1
d1ixla_
d1n0ua4
d1ev0a_
d1nr3a_
d1pkp_2
d1we8a_
d1k4na_
d1kjqa3
d1n6za_
d1ukka_
d1oxda_
d1xa6a2
d1sqha_
d1m4va2
d1tgqa_
d1t2la_
d1xdya_
d1kjoa_
d1awcb_
d1idpa_
d1xhja_
d1wg1a_
d1fm0e_
d1vgya2
d1dar_4
d1fjgp_
d1t11a3
d1sjda2
d1qs1a2
d3nul__
d1swya_
d1l7ya_
d1qg7a_
d1xfsa_
d1qyna_
d1r57a_
d1vkia_
d1v8ca2
d1vl4a_
d1pvga1
d1grj_2
d1brwa3
d1jh3a_
d1v8ca1
d1p9ya_
d1ecsa_
d1kfwa2
d1ufna_
d1n91a_
d1l5ia_
d1onea2
d1buoa_
d1jroa4
d1ew4a_
d1jr1a3
d1r7la_
d1q4ta_
d1j1ya_
d1whxa_
d1s5aa_
d1ta8a_
d1ozja_
d1szwa_
d1kn0a_
d1b63a1
d1mwwa_
d1eu3a2
d1lg7a_
d1div_1
d1wmza_
d1d4xg_
d1n9ea2
d1dpga2
d1tiqa_
d1rl6a2
d1ei1a1
d1n62a2
d1rjta_
d1f60b_
d1k2ea_
d1twua_
d1sqda1
d1jyaa_
d1guqa1
d1mpya1
d1h3fa2
d1jksa_
d1ufwa_
d1i4ja_
d1jy1a2
d1ppja1
d1kmda_
d1v0wa2
d1id0a_
d1kwia_
d1omwa3
d1s79a_
d1dcja_
d1rype_
d1wj9a2
d1kyfa2
d1e8ga1
d1xkra_
d1mola_
d1msza_
d1v97a3
d1rl0a_
d1ng4a2
d1d8ia_
d1p16a2
d1wgka_
d1wf3a2
d1cjaa_
d1n0ua5
d1b8pa2
d1ydwa2
d1ulib_
d1jkgb_
d1fnoa3
d1uoua3
d1jyoe_
d1s5da_
d1wgya_
d1mmsa2
d1sv6a_
d1vlra1
d1jvaa3
d1q15a2
d1a41__
d1ff9a2
d1rl6a1
d1u7ba1
d1m6ia3
d1n4wa2
d1g38a2
d1cxya_
d1a0i_2
d1u9da_
d1f5va_
d1v97a6
d1nj8a2
d1ckv__
d1wdda2
d1d2ka2
d1u94a2
d1el6a_
d1sgoa_
d1gr0a2
d1bola_
d1u7ia_
d1aop_1
d1nnva_
d1twfk_
d1j31a_
d1seta2
d1pcfa_
d1fj7a_
d1k1aa_
d1koe__
d1s9ra_
d1nqza_
d1uyla_
d1t1ea2
d1v0da_
d1go3e2
d1vg0a2
d1pvma1
d1q2oa_
d1qf6a4
d1zfja3
d1wdva_
d1o26a_
d1t95a3
d1sjya_
d1qmea3
d1tela2
d1jj2q_
d1prtb2
d1f32a_
d1rq2a2
d1xg0a_
d1twjc_
d1t0ga_
d1fn9a_
d1vpka2
d1tm0a_
d1fm0d_
d2sak__
d1fjeb2
d1ot8a_
d1gxja_
d2if1__
d1f00i3
d1byfa_
d1j7na1
d1b9la_
d1g5ha2
d1vqva2
d1i9za_
d1e87a_
d1bo1a_
d1scjb_
d1tzla2
d1dbxa_
d1uzea_
d3eipa_
d1u3em1
d1bb8__
d1jk3a_
d1xdia2
d1xb2b3
d1nrva_
d1a3aa_
d1usma_
d1e3ha6
d1oy8a2
d1ji8a_
d1mg7a2
d1g61a_
d1rypj_
d1j2ga2
d1qipa_
d1mnma_
d1th8a_
d1n62b2
d1xrka_
d1i19a1
d1hska1
d1seia_
d1mkya3
d1i19a2
d1bmlc3
d1xm5a_
d1ec7a2
d1e3ha2
d1ofda3
d1h8ca_
d1q60a_
d1e7ua4
d1v8ya_
d1q32a1
d2mnr_2
d1xt9a_
d1r44a_
d1pcia_
d1q16b_
d1hyra_
d1tola2
d1r0ka3
g1kve.1
d1tdj_2
d1uf5a_
d1i42a_
d1mg7a1
d1dzfa2
d1r6wa2
d1j27a_
d1kw3b1
d1deua_
d1jqga2
d1mwsa1
d1vlba4
d1whza_
d1g11a_
d1ucda_
d1j34b_
d1krha3
d1vmha_
d1m1xb3
d1wfxa_
d1oqja_
d1wjna_
d1fjgc1
d1nj1a2
d1pn2a2
d1ttwa_
d1l3la2
d1qlma_
d1b25a2
d1vi7a1
d1jkga_
d1s16a1
d1kwma2
d1jwha_
d1vkwa_
d1wgha_
d1r45a_
d1ocsa_
d1xxaa_
d1ii7a_
d1n62c1
d1xn5a_
d1tz0a_
d1j5ya2
d1t3ta3
d1wexa_
d1x9za_
d1mla_2
d1ppjb1
d1y23a_
d1euva_
d1q6wa_
d1cg2a2
d1i3ja_
d1owxa_
d1ro5a_
d1o4ua2
d1gyxa_
d1xeaa2
d1e8ga2
d1v97a5
d1xffa_
d1rypl_
d1hc7a3
d1v9fa_
d1gtda_
d1d09b1
d1o51a_
d1efub4
d1m15a2
d1l8ba_
d1nnwa_
d1jvaa2
d1tkea2
d1f46a_
d1t5ya2
d1auia_
d1ewqa4
d1m3qa2
d1f1ua1
d1jfma_
d1rwza2
d1kkoa2
d1o6ya_
d1t4oa_
d1u8sa2
d1f7sa_
d1l9va1
d1r8ha_
d1t94a1
d1r7ma2
d1nkia_
d1nh9a_
d1ctf__
d1v5va2
d1kvka2
d1uw4a_
d1q8ya_
d1ne9a2
d1dq3a3
d1uspa_
d1feha3
d1jmta_
d1g2ra_
d1bkpa_
d1jrma_
d1eucb2
d1xm7a_
d1f8ra2
d1dzoa_
d1mwsa2
d1n62c2
d1vk3a4
d1v5ta_
d1xuba1
d1rjoa3
d1qu6a2
d1pqxa_
d1wkia_
d1rf6a_
d1pu1a_
d1n9la_
d1e7ua3
d1xuva_
d1lnia_
d1s6ya2
d1jj2v_
d1qu6a1
d1m5ya2
d1ryja_
d1dar_3
d1tv9a3
d1vk6a2
d1jh6a_
d6ldh_2
d1gpea2
d1ppja2
d1o22a_
d1g1ta1
d1a9xa5
d1xuba2
d1kjka_
d1njka_
d1mu5a3
d1ryaa_
d1hw7a_
d1ln1a_
d1wgra_
d1ebfa2
d1tkea1
d1vfja_
d1el5a2
d1ftra1
d1jj2h_
d1qdla_
d1jj2e1
d1vk3a1
d1h72c1
d3tss_2
d1bm8__
d1f0xa1
d1t1da_
d1ktga_
d1u55a_
d1nhp_3
d1chma2
d1tuaa2
d1c8ua1
d1nnga_
d1wi8a_
d1dmla1
d1tuha_
d1q9ia3
d1va6a_
d1nox__
d1pwba1
d1j3ma_
d1fcda3
d3proc1
d1dq3a4
d1icra_
d1lq9a_
d1vjja4
d1vmea2
d1k3sa_
d1sqia1
d1iuja_
d1cr5a2
d1vkpa_
d1qhka_
d1qr0a2
d1r6la1
d1jj2w_
d1wdaa3
d1fd9a_
d1vhza_
d1pda_2
d1iooa_
d1lnqa4
d1r9ca_
d1vj7a2
d1a6f__
d1s3ea2
d1jgta2
d1ggxa_
d1gxya_
d1roaa_
d1pn0a3
d1r9fa_
d1c7ka_
d1iu4a_
d1ub1a_
d1lm4a_
d1v6ea_
d1chka_
d1vjua_
d1nz0a_
d1uxy_1
d1obba2
d1sr9a3
d1wk4a_
d1vyia_
d1b3ta_

## Sheet: apbtotal
d1a2pa_
d1lnia_
d1i0va_
d1aqza_
d1dxja_
d3lzt__
d1swya_
d1xjua_
d1am7a_
d153l__
d1qsaa2
d1qusa_
d1chka_
d1qgia_
d1pcia_
d2cb5a_
d1me4a_
d1gmya_
d1deua_
d1cv8__
d1dkia_
d1ukfa_
d1qmya_
d1tl9a_
d1vjja4
d1gx3a_
d1xd3a_
d1nbfa_
d1vjva_
d1nlna_
d1euva_
d1th0a_
d1xt9a_
d1iu4a_
d1tffa_
d1y08a_
d1ouoa_
d1fr2b_
d1g8ta_
d1a73a_
d1u3em1
d1e7la2
d1v0da_
d1dy5a_
d1onc__
d1dyta_
d1b1ja_
d1i4ma_
d1i17a_
d1e0ga_
d1hywa_
d1pu1a_
d1q60a_
d4ubpa_
d1m8aa_
d1b3aa_
d1doka_
d1el0a_
d1j8ia_
d1tvxa_
d1qg7a_
d1nr4a_
d1rjta_
d1bb8__
d1kjka_
d1gcca_
d1ub1a_
d1ig4a_
d1qmea1
d1qmea2
d1moga_
d1owta_
d1go3e2
d1y14b2
d1xrsb2
d1y2ia_
d1jj2r_
d1n88a_
d1jj2l_
d1xn9a_
d1p9ya_
d1k8ba_
d1udxa3
d1fit__
d1kpf__
d1y23a_
d1guqa1
d1guqa2
d1vkva1
d1vkva2
d1vlra1
d1l9va1
d1jyaa_
d1l2wi_
d1jyoa_
d1k3ea_
d1k3sa_
d1ry9a_
d1ttwa_
d1s28a_
d1k8kf_
d1k8kd1
d1k8kd2
d1i3ja_
d1u3em2
d1kafa_
d1oo0a_
d1dar_3
d1n0ua3
d1pkp_1
d1fjgi_
d1a6f__
d1nz0a_
d1b63a1
d1h7sa1
d1ei1a1
d1pvga1
d1s16a1
d1mu5a2
d1usua_
d1r6la1
d1e3ha2
d1e3ha3
d1piea1
d1h72c1
d1kkha1
d1kvka1
d1k47a1
d1fi4a1
d1ueka1
d1mg7a1
d1p42a1
d1p42a2
d1rhya1
d1rhya2
d1rrea_
d1vi7a1
d1y60a_
d1xd3b_
d1lm8b_
d1m94a_
d1j8ca_
d1uela_
d1se9a_
d1v2ya_
d1t0ya_
d1v6ea_
d1v5oa_
d1v5ta_
d1we6a_
d1wgda_
d1wgha_
d1wjna_
d1wm3a_
d1h8ca_
d1i42a_
d1wj4a_
d1gnua_
d1h4ra3
d1c1yb_
d1lfda_
d1e7ua3
d1k8rb_
d1wfya_
d1wgra_
d1wgya_
d1l7ya_
d1d4ba_
d1c9fa_
d1oeya_
d1oeyj_
d1ip9a_
d1pqsa_
d1wmha_
d1wi0a_
d1wj6a_
d1wmhb_
d1fm0d_
d1v8ca1
d1f0za_
d1tygb_
d1ryja_
d1wgka_
d1tkea1
d1jala2
d1czpa_
d1l5pa_
d1oqqa_
d1feha2
d1v97a2
d1n62a2
d2pia_3
d1krha3
d1qlab2
d2sak__
d1bmlc3
d1l4db_
d1qqra_
d1mg4a_
d3tss_2
d3seb_2
d1m4va2
d1eu3a2
d2igd__
d1hz6a_
d1tif__
d1f1ha1
d1t0qc_
d1ujra_
d1n4wa2
d1gpea2
d1ju2a2
d1kdga2
d1tzla2
d1k0ia2
d1pn0a3
d1ve9a2
d1c0pa2
d1el5a2
d1ng4a2
d1usja2
d1b37a2
d1f8ra2
d1s3ea2
d1pj5a3
d1seza2
d1d5ta2
d1vg0a2
d1mola_
d1eqka_
d1stfi_
d1roaa_
d1kwia_
d1x9ya2
d1oaca2
d1oaca3
d1w2za2
d1w2za3
d1rjoa2
d1rjoa3
d1a2va2
d1a2va3
d1n9ea2
d1n9ea3
d1t3ba2
d1v58a2
d1idpa_
d1gy7a_
d1jkga_
d1jkgb_
d1q40b_
d1q40a_
d1hkxa_
d1nwwa_
d1sjwa_
d1s5aa_
d1oh0a_
d1o7nb_
d1ulib_
d1mwsa1
d1m98a2
d1tuha_
d1tp6a_
d1ugia_
d1nnva_
d1iq8a4
d1q7ha2
d1t5ya2
d1ktua_
d1v74a_
d1pqxa_
d1j8ba_
d1t3ua_
d1pcfa_
d1l3aa_
d1jb0d_
d1hdma2
d1uvqa2
d1hdmb2
d1uvqb2
d1k5na2
d3frua2
d1gzqa2
d1hyrc2
d1kcgc_
d1jfma_
d1lqva_
d1pqza2
d1jata_
d1jatb_
d1s1qa_
d1uzxa_
d1ukxa_
d1oqja_
d1ufna_
d1mr1c_
d1vz0a2
d1vk1a_
d1vkba_
d1v30a_
d1xv2a_
d1ss6a_
d1gqza1
d1gqza2
d1qy9a2
d1s7ja_
d1u0ka2
d1xuba1
d1xuba2
d1tm0a_
d1oxda_
d1ggxa_
d1gl4a1
d1c8za_
d2pil__
d1qvea_
d1dzoa_
d1q5fa_
d1oqva_
d1t92a_
d1p32a_
d1umwa1
d1umwa2
d1mbya_
d1vlra2
d1gpqa_
d1uuza_
d1bkf__
d1q1ca2
d1pina2
d1ix5a_
d1fd9a_
d1hxva_
d1t11a3
d1m5ya2
d1m5ya3
d1grj_2
d1okga3
d3eipa_
d1edqa3
d1kfwa2
d1itxa2
d1d2ka2
d1hkka2
d1jnda2
d1fjgp_
d1fjgs_
d1jj2w_
d1b33n_
d1qcsa2
d1cr5a2
d1cz5a2
d1e32a3
d1wlfa1
d1qipa_
d1xrka_
d1ecsa_
d1klla_
d1nkia_
d1r9ca_
d1xqaa_
d1jc4a_
d1k4na_
d1kw3b1
d1kw3b2
d1mpya1
d1mpya2
d1f1ua1
d1f1ua2
d1cjxa1
d1sqda1
d1sqda2
d1sqia1
d1ss4a_
d1u7ia_
d1u69a_
d1u6la_
d1twua_
d1xy7a_
d1t23a_
d1n11a_
d1ycsb1
d1awcb_
d1bd8__
d1k1aa_
d1myo__
d1sw6a_
d1dcqa1
d1ot8a_
d1uoha_
d1s70b_
d1wdya_
d1lm5a_
d1lm7a_
d1o8ra_
d1qyna_
d1ni5a4
d1nyna_
d1t95a2
d1lg7a_
d1bm8__
d1dk0a_
d1eyqa_
d1vjua_
d1qw2a_
d1o50a1
d1o50a2
d1pbja1
d1pbja2
d1pvma1
d1pvma2
d1jr1a2
d1jr1a3
d1zfja2
d1zfja3
d1yava1
d1yava2
d1lo7a_
d1njka_
d1s5ua_
d1nnga_
d1vpma_
d1mkaa_
d1c8ua1
d1c8ua2
d1iq6a_
d1q6wa_
d1pn2a1
d1pn2a2
d1j1ya_
d1vh5a_
d1q4ta_
d1ixla_
d1t82a_
d1sh8a_
d1u1za_
d1cmia_
d1csei_
d1m1xb3
d1dgja3
d1v97a3
d1n62b1
d1qpoa2
d1o4ua2
d1vlpa1
d1ybea2
d1uoua3
d1brwa3
d1jj2h_
d1wkia_
d1fm0e_
d1buoa_
d1r29a_
d1lm8c_
d1fs1b2
d1t1da_
d1efub4
d1tfe__
d1xb2b2
d1xb2b3
d1wina_
d1ix9a2
d1ctf__
d1mbxc_
d1iqoa_
d1mmsa2
d1wiba_
d1u94a2
d1914_1
d1914_2
d1di2a_
d1ekza_
d1qu6a1
d1qu6a2
d1o0wa2
d1t4oa_
d1uhza_
d1whqa_
d1whna_
d1kn0a_
d1pkp_2
d1pda_2
d1dq3a2
d1whza_
d1j26a_
d1sr9a3
d1jida_
d1lnga_
d1mzga_
d1su0b_
d1wfza_
d1nr3a_
d1dtja_
d1vig__
d2fmr__
d1k1ga_
d1j4wa1
d1j4wa2
d1tuaa1
d1tuaa2
d1we8a_
d3proc1
d3proc2
d1gpma3
d1fjgc1
d1wh9a_
d1wf3a2
d1k0ra2
d1k0ra3
d1e3ha4
d1mkya3
d1josa_
d1pa4a_
d1ib8a2
d1v9ja_
d1ny8a_
d1xhja_
d1uwda_
d1no5a_
d1wota_
d1knya2
d1q79a2
d1px5a2
d1r89a2
d1tv9a3
d1jmsa4
d1jaja_
d1miwa2
d1vj7a2
d1v4aa2
d1fjgc2
d1k0ra4
d1onea2
d1ec7a2
d1r6wa2
d1muca2
d2mnr_2
d1jpdx2
d1kkoa2
d1rvka2
d1sjda2
d1r0ma2
d1wuea2
d1tzza2
d1yeya2
d1i4ja_
d1jj2q_
d1gd8a_
d1kp8a3
d1q3qa3
d1h6ha_
d1kq6a_
d1kmda_
d1ocsa_
d1xtea_
d1ji8a_
d1ghha_
d1sf8a_
d2fdn__
d7fd1a_
d1xer__
d1iqza_
d1sj1a_
d1feha3
d1keka5
d1gtea5
d1jnrb_
d1kqfb1
d1q16b_
d1ti6b2
d1d09b1
d1aye_2
d1jqga2
d1kwma2
d1scjb_
d1itpa_
d1t1ea2
d1kn6a_
d1lq9a_
d1rjja_
d1tr0a_
d1iuja_
d1sqea_
d1tz0a_
d1q8ba_
d1mwqa_
d1mli__
d1ri7a2
d1tuwa_
d1s7ia_
d1t0tv_
d1x7va_
d1y0ha_
d1wd6a_
d1vqsa_
d1vfja_
d1ukua_
d1o51a_
d1nh8a2
d1ivza_
d1hlwa_
d1l3ka1
d1iqta_
d1nu4a_
d2u1a__
d1o0pa_
d1u2fa_
d1b7fa2
d1fxla1
d1cvja2
d1qm9a1
d1qm9a2
d1sjqa_
d1sjra_
d1fj7a_
d1fjeb2
d1h6kx_
d1oo0b_
d1owxa_
d1s79a_
d1ufwa_
d1wexa_
d1weya_
d1wg1a_
d1wg4a_
d1whva_
d1whxa_
d1whya_
d1wi8a_
d1koha2
d1jmta_
d1uw4a_
d2bopa_
d1r8ha_
d1b3ta_
d5ruba2
d1tela2
d1wdda2
d1ulra_
d1gxua_
d1urra_
d1dar_4
d1n0ua4
d1n0ua5
d1vi7a2
d1t95a3
d1f60b_
d1gh8a_
d1pbua_
d1jjcb4
d1loua_
d1vmba_
d1fjgj_
d1m1ha2
d1fa0a1
d1q79a3
d1r89a3
d1osda_
d1oq3a_
d1aw0__
d1cc8a_
d1sb6a_
d1qupa2
d1gmua2
d1eara2
d1psda3
d1tdj_2
d1tdj_3
d1phza1
d1q5ya_
d1u8sa1
d1u8sa2
d1cg2a2
d1fnoa3
d1r3na2
d1vgya2
d1xmba2
d1lfwa2
d1hw8a1
d1r7ia1
d1ekra_
d1f3va_
d1mla_2
d1nm2a2
d1ffgb_
d1u0sa_
d1o8ba2
d1kp6a_
d1nxia_
d1j27a_
d1mxma2
d1piea2
d1h72c2
d1kkha2
d1kvka2
d1k47a2
d1fi4a2
d1ueka2
d1oj4a2
d1mg7a2
d1regx_
d1nwaa_
d1azsa_
d1azsb_
d1fx2a_
d1wc3a_
d1w25a3
d1f9ya_
d1gpja3
d1lxna_
d1lxja_
d1vk8a_
d1s99a_
d1hbnc_
d1hbna2
d1hbnb2
d1e8ga1
d1diqa1
d1f0xa1
d1i19a1
d1w1oa1
d1ftra1
d1ftra2
d1qd1a1
d1qd1a2
d1aop_1
d1aop_2
d1oy8a1
d1oy8a2
d1oy8a3
d1oy8a4
d1in0a1
d1in0a2
d1q8ka2
d1utaa_
d1wj9a1
d1wj9a2
d1rwua_
d1gtda_
d1twjc_
d1vq3a_
d1t3ta3
d1u2ca2
d1dj0a_
d1k8wa5
d1vioa1
d1v9fa_
d1szwa_
d1pj5a4
d1vlya2
d1v5va2
d1xzpa3
d1y0na_
d1pv5a_
d1jx4a1
d1jiha1
d1unnc_
d1t3na1
d1t94a1
d1bxya_
d1jj2v_
d1tt8a_
d1jyha_
d1r8ea2
d1d5ya3
d1xkoa_
d1xkra_
d1jh6a_
d1iuha_
d1n4ta_
d1f32a_
d1d8ia_
d1yema_
d2if1__
d1d1ra_
d1s12a_
d1lbu_2
d1tzpa_
d1r44a_
d1vhh__
d1fjgd_
d1dm9a_
d1h3fa2
d1jh3a_
d1p9ka_
d1vioa2
d1tkea2
d1v4pa_
d1f7ua3
d1iq0a3
d1is1a_
d1wiha_
d1uv7a_
d1j98a_
d1hr6b2
d1hr6a1
d1hr6a2
d1ppja1
d1ppja2
d1kb9a1
d1ppjb1
d1ppjb2
d1kb9b1
d1kb9b2
d1tig__
d1jo0a_
d1dcja_
d1pava_
d1jdqa_
d1udva_
d1nh9a_
d1vm0a_
d1hc7a3
d1nj1a2
d1nj8a2
d1msza_
d1ug8a_
d1whra_
d1qmha2
d1ejda_
d1g6sa_
d1rf6a_
d1l4sa_
d1tola2
d1lr0a_
d1u07a_
d1kpta_
g1kve.1
d1ev0a_
d1neia_
d1p65a_
d1dwka2
d1oy8a5
d1oy8a6
d1bwvs_
d1wdds_
d1usma_
d1ru0a_
d1xxaa_
d1b4ba_
d1twfk_
d1xppa_
d1bdfa1
d1twfc1
d1l0wa2
d1n6za_
d1r0va3
d1r11a3
d1ewqa4
d1gyfa_
d1wh2a_
d1jg5a_
d1iq4a_
d1jj2d_
d1dzfa2
d1qu9a_
d1pf5a_
d1ufya_
d1t0aa_
d1rq2a2
d1tuba2
d1h7ma_
d1ra4a_
d1ipaa2
d1gz0a2
d1dt9a2
d1clia1
d1vk3a1
d1vk3a2
d1t3ta4
d1t3ta5
d1vqva1
d1q8ra_
d1oapa_
d1r1ma_
d1vmha_
d1otfa_
d1s0ya_
d1s0yb_
d1gyxa_
d1otga_
d1gd0a_
d1mwwa_
d1u9da_
d1obfo2
d1b7go2
d1t4ba2
d1nvmb2
d1vkna2
d1ebfa2
d1ff9a2
d2dap_2
d1dih_2
d1gr0a2
d1p1ja2
d1u1ia2
d1vjpa2
d1j5pa3
d1r0ka3
d1lc0a2
d1h6da2
d1dpga2
d1tlta2
d1xeaa2
d1ydwa2
d1shea_
d1oaca4
d1ekga_
d1ew4a_
d1sgoa_
d1usub_
d1ewfa1
d1ewfa2
d2sici_
d1e6ta_
d1qbea_
d1dwna_
d1l8ba_
d3grs_3
d1m6ia3
d1nhp_3
d1d7ya3
d1q1ra3
d1ebda3
d1xdia2
d1mo9a3
d1fcda3
d1xhca3
d1n62c1
d1v97a4
d1jroa3
d1rm6b1
d1mnma_
d1egwa_
d2tbd__
d1l5ia_
d1r9wa_
d1m55a_
d1omha_
d1veaa_
d1ryla_
d1r7la_
d1nox__
d1icra_
d1f5va_
d1vkwa_
d1dt9a3
d1c7ka_
d1g12a_
d1eb6a_
d1u4ga_
d1kjoa_
d1hs6a3
d1r1ha_
d1s4bp_
d1k9xa_
d1uzea_
d1j7na1
d1j7na2
d1lml__
d1kapp2
g1e1h.1
d1epwa3
d1iae__
d1kufa_
d1bkca_
d1jk3a_
d1oz9a_
d1xm5a_
d1qba_4
d1jaka2
d1nowa2
d1gqia2
d1l8na2
d1lkka_
d1ju5a_
d1qada_
d1nrva_
d1m61a1
d1bg1a3
d1uura3
d2cbla3
d1d4ta_
d1rpya_
d1xa6a2
d1ptf__
d1j5ya2
d1lnqa4
d1nija2
d1n91a_
d1jrma_
d1o2fb_
d1t9ia_
d1b24a1
d1b24a2
d1p8kz1
d1p8kz2
d1r7ma1
d1r7ma2
d1jvaa2
d1jvaa3
d1dq3a3
d1dq3a4
d1a8ra_
d1b66a_
d1y13a_
d1nbua_
d1b9la_
d1r51a1
d1r51a2
d1j2ga1
d1j2ga2
d1puc__
d1jtgb_
d1div_1
d1div_2
d1qhka_
d1r9fa_
d1r6la2
d1e3ha5
d1e3ha6
d1efnb_
d1cby__
d1pp0a_
d1seta2
d1e1oa2
d1h4vb2
d1atia2
d1qf6a4
d1b8aa2
d1eqra3
d1jjca_
d1jjcb5
d1j5wa_
d1riqa2
d1hc7a2
d1g5ha2
d12asa_
d1nnha_
d1usya_
d1bia_3
d1kyfa2
d1e42a2
d1r4xa2
d1pz4a_
d1ikta_
d1wfra_
d1vgga_
d1jhsa_
d1v2ba_
d1tu1a_
d1n71a_
d1bo4a_
d1m44a_
d1ghea_
d1qsta_
d1qsoa_
d1bob__
d1fy7a_
d1cjwa_
d1i12a_
d1ufha_
d1mk4a_
d1nsla_
d1q2ya_
d1vhsa_
d1r57a_
d1p0ha_
d1s3za_
d1tiqa_
d1xmta_
d1xeba_
d1wk4a_
d1u6ma_
d1vkca_
d1iyka1
d1iyka2
d1kzfa_
d1ro5a_
d1lrza2
d1lrza3
d1ne9a1
d1ne9a2
d1sqha_
d1d0na3
d1d4xg_
d1kcqa_
d1p8xa2
d1p8xa3
d1f7sa_
d1hqz1_
d1m4ja_
d1t2la_
d1vkka_
d1m2oa4
d1pd0a4
d1pne__
d3nul__
d1f5ma_
d1mc0a1
d1mc0a2
d1mkma2
d1tf1a_
d1stza2
d1nwza_
d1ew0a_
d1v9ya_
d1n9la_
d1ll8a_
d1p97a_
d1oj5a_
d1l3la2
d1p0za_
d1ojga_
d1ifqa_
d1ioua_
d1h3qa_
d1gw5m2
d1gw5s_
d1nrja_
d1j3wa_
d1veta_
d1vetb_
d1tgqa_
d1u55a_
d1wc9a_
d1smba_
d1rc9a1
d1a6ja_
d1a3aa_
d1xiza_
d1hynp_
d1puna_
d1nqza_
d1g0sa_
d1v8ya_
d1viua_
d1vhza_
d1q33a_
d1irya_
d1sjya_
d1f3ya_
d1ktga_
d1k2ea_
d1rrqa2
d1vk6a2
d1vk6a3
d1hzta_
d1q27a_
d1ryaa_
d1hp1a1
d1hrua_
d1k7ja_
d1jcua_
d1k4ia_
d1snna_
d1mk0a_
d1dbxa_
d1vkia_
d1wdva_
d1bkpa_
d1b5ea_
d1o26a_
d1j3ga_
d1lba__
d1sxra_
d1hkoa_
d1cxya_
d1kbia2
d1mj4a_
d1t0ga_
d1vcc__
d1uyla_
d1pvga2
d1s14a_
d1b63a2
d1h7sa2
d1mu5a3
d1bxda_
d1i58a_
d1id0a_
d1th8a_
d1r62a_
d1gkza2
d1ixma_
d1bola_
d1ucda_
d1iooa_
d1jy5a_
d1g2ra_
d1t07a_
d1c4ka3
d1g61a_
d1jdw__
d1h70a_
d1rxxa_
d1s9ra_
d1wdaa3
d1vkpa_
d1x72a_
d1chma2
d1qxya_
d1b6a_2
d1az9_2
d1f1ha2
d1m15a2
d1r8ga_
d1va6a_
d1nh2a1
d1nh2a2
d1mpga2
d1m3qa2
d1v8ca2
d1ul7a_
d1q9ua_
d1j3ma_
d1f46a_
d3pmga4
d1p5dx4
d1wjwa_
d1fm4a_
d1vjha_
d1em2a_
d1jssa_
d1ln1a_
d1kcma_
d1o7na2
d1ulia2
d1xfsa_
d1xuva_
d1xn5a_
d1t17a_
d1t6aa_
d1xsza2
d1mxa_1
d1mxa_2
d1mxa_3
d1ok7a1
d1ok7a2
d1ok7a3
d1vpka2
d1vpka3
d1b77a1
d1b77a2
d1dmla1
d1dmla2
d1u7ba1
d1u7ba2
d1ge8a1
d1rwza1
d1rwza2
d1ud9a1
d1ud9a2
d1t6la1
d1t6la2
d1vjla_
d1vlba4
d1v97a5
d1n62b2
d1rm6a2
d1aop_3
d1aop_4
d1go4a_
d1byra_
d1v0wa1
d1v0wa2
d1jy1a1
d1jy1a2
d1q32a1
d1q32a2
d1ckv__
d1g11a_
d1hqi__
d1clia2
d1vk3a3
d1vk3a4
d1t3ta6
d1t3ta7
d1vqva2
d1qxoa_
d1hw7a_
d1vzya1
d1jw3a_
d1j5ua_
d1dl5a2
d1uspa_
d1lqla_
d1ukka_
d1vlaa_
d1mw5a_
d1seia_
d1rl6a1
d1rl6a2
d1jj2e1
d1jj2e2
d1gxja_
d1x9za_
d1gsa_2
d1iow_2
d1ehia2
d1uc8a2
d1gsoa3
d1b6ra3
d1kjqa3
d1a9xa5
d1w96a3
d1i7na2
d1eucb2
d1kbla3
d1m0wa2
d1a0i_2
d1fvia2
d1x9na3
d1ta8a_
d1ckma2
d1p16a2
d1s68a_
d1xdna_
d1obda_
d1kuta_
d1bo1a_
d1w2fa_
d1gz8a_
d1jwha_
d1q8ya_
d1rdqe_
d1omwa3
d1jksa_
d1kwpa_
d1nvra_
d1o6ya_
d1csn__
d1vjya_
d1t4ha_
d1u5ra_
d1xbba_
d1xwsa_
d1s9ja_
d1cjaa_
d1ia9a_
d1e7ua4
d1nw1a_
d1nd4a_
d1tqia2
d1e8ga2
d1f0xa2
d1i19a2
d1w1oa2
d1uxy_1
d1hska1
d1n62c2
d1v97a6
d1jroa4
d1uxy_2
d1hska2
d1qlma_
d1v33a_
d1ro2a_
d1nd7a_
d1ugpa_
d1f7ta_
d1qr0a1
d1qr0a2
d1ako__
d1hd7a_
d2dnja_
d1vyba_
d1sr4b_
d1wdua_
d1i9za_
d1ntfa_
d1b25a2
d1xffa_
d1ecfa2
d1ct9a2
d1jgta2
d1q15a2
d1ofda3
d1te5a_
g1gk9.1
g1or0.1
d2pvaa_
d1j2qh_
d1ryp1_
d1ryp2_
d1ryph_
d1rypi_
d1rypj_
d1rypk_
d1rypl_
d1q5qh_
d1rypa_
d1rypb_
d1rype_
d1q5qa_
d1g3ka_
g1apy.1
g1k2x.1
d1kuua_
d1b65a_
d1vz6a_
g1n13.1
g1pya.1
d1jl0a_
d1tlua_
d1mqoa_
d1k07a_
d1x8ha_
d1vjna_
d1qh5a_
d1e5da2
d1vmea2
d1p9ea_
d1xtoa_
d1a6q_2
d1txoa_
d4kbpa2
d1utea_
d1ii7a_
d1hp1a2
d1auia_
d1g5ba_
d1s95a_
d1nnwa_
d1uf3a_
d1s3la_
d1su1a_
d1xm7a_
d1t71a_
d1f89a_
d1uf5a_
d1j31a_
d1hq0a_
d1rv9a_
d1qdla_
d1i7qa_
d1k0ga_
d1umga_
d2cmd_2
d1b8pa2
d1hyha2
d6ldh_2
d1t2da2
d1hyea2
d1obba2
d1u8xx2
d1s6ya2
d1aiha_
d1ae9a_
d1f44a2
d1a0p_2
d1p4ea2
d1k4ta2
d1a41__
d1j3ea_
d1ozja_
d1hufa_
d1l9va2
d1llna_
d1rl0a_
d1uq5a_
d1r4pa_
d1f0la2
d1ikpa2
d1prta_
d1s5da_
d1qs1a1
d1qs1a2
d1giqa1
d1r45a_
d1j7na3
d1gxya_
d1a26_2
d1s21a_
d1wfxa_
d1g2aa_
d1lm4a_
d1jbia_
d1qlaa3
d1q9ia3
d1jnra3
d1qdda_
d1e87a_
d1hyra_
d1egib_
d1gz2a_
d1j34b_
d2afpa_
d1h8ua_
d1qo3c_
d1sl4a_
d1kg0c_
d1g1ta1
d1pwba1
d1byfa_
d1wmza_
d1wk1a_
d1prtb2
d1prea1
d1f00i3
d1cwva5
d1o7bt_
d1uuha_
d1koe__
d1t61a1
d1vcla3
d1by2__
d1p57a_
d1mwpa_
d1fid__
d1g9mg_
d1msk__
d1j6ra_
d1o22a_
d1wpga3
d1q3ia_
d1u7qa_
d1m1la_
d1q2oa_
d1qmea3
d1mwsa2
d1soxa3
d1xdya_
d1hyoa2
d1gtta1
d1sv6a_
d1sawa_
d1j8ua_
d1ltza_
d1hw8a2
d1r7ia2
d1k92a2
d1vl2a2
d1uc2a_
d1g38a2
d1odha_
d16vpa_
d1bdfa2
d1twfc2
d1el6a_
d1ocya_
d1ohga_
d1fn9a_
d1vyia_
d1pc6a_
d1tlja_
d1vl4a_
d1vpba_
d1xg0a_
d1jyoe_
d1ppji_

## Sheet: apbtrain
d1d4ba_
d1jroa3
d1byra_
d1in0a1
d1udva_
d1xzpa3
d1hufa_
d1k8ba_
d1nw1a_
d1odha_
d1whna_
d1h6kx_
d1hyoa2
d1hqz1_
d1moga_
d1utaa_
d1l4sa_
d1unnc_
d1l3aa_
d1hkka2
d1sjqa_
d1n71a_
d1y0ha_
d1wota_
d1qmya_
d1jy1a1
d1nxia_
d1bwvs_
d1rc9a1
d1bob__
d1ghea_
d1ufya_
d1x7va_
d1rrea_
d1sxra_
d1e0ga_
d1xb2b2
d1mxa_2
d1vmba_
d1j2qh_
d1sqea_
d1bkf__
d1rypb_
d1fjgc2
d1m1la_
d1u2ca2
d1pz4a_
d1t3ba2
d1dyta_
d1hq0a_
d1x9ya2
d1gw5m2
d1tqia2
d1pqza2
d1j4wa1
d1t3ta4
d1dm9a_
d1kkha1
d1yema_
d1r1ma_
d1p1ja2
d1lm5a_
d1wfya_
d1usja2
d1oqva_
d1rdqe_
d1dj0a_
d1k0ga_
d1su1a_
d1m61a1
d1mk4a_
d1r9wa_
d1vjha_
d1nsla_
d1fid__
d1oqqa_
d2fdn__
d1pbua_
d1o8ba2
d1b6ra3
d1gsoa3
d1vyba_
d1kbia2
d1vpka3
d1s4bp_
d2tbd__
d1sl4a_
d1rv9a_
d1u6ma_
d1m5ya3
d1veta_
d1b1ja_
d1e3ha4
d1vkba_
d1t0ya_
d1eqka_
d1ew0a_
d1u6la_
d1y14b2
d1k8rb_
d3frua2
d1b77a1
d1fr2b_
d1h6ha_
d1o7nb_
d1n0ua3
d1vk1a_
d1qgia_
d1vq3a_
d1xbba_
d1rypa_
d1uoha_
d1qba_4
d1q1ca2
d1gqza1
d1omha_
d1vkka_
d1xjua_
d1j26a_
d1r89a3
d1wlfa1
d1kb9b2
d1zfja2
d1mbxc_
d1dih_2
d1f1ha1
d1q5ya_
d1v97a4
d1pj5a4
d1am7a_
d1iae__
d1hz6a_
d1nu4a_
d1wc3a_
d1iqoa_
d1lm7a_
d1kzfa_
d2igd__
d1jala2
d1w1oa1
d1bkca_
d1nr4a_
d1pava_
d2afpa_
d1wj4a_
d1mr1c_
d1t4ba2
d1vcla3
d1wgda_
d1osda_
d1el0a_
d1iq8a4
d1aop_4
d1smba_
d1jy5a_
d1lqla_
d1p8kz1
d1t9ia_
d1m2oa4
d1sw6a_
d1oq3a_
d1jhsa_
d1uc8a2
d1u5ra_
d1j2ga1
d1nrja_
d1914_2
d1ryla_
d1hc7a2
d1gnua_
d1kn6a_
d1px5a2
d1lxja_
d1i7na2
d1vkna2
d1r6la2
d1xiza_
d2pil__
d1ppjb2
d1b37a2
d1gy7a_
d3seb_2
d3pmga4
d1qusa_
d2cmd_2
d1c9fa_
d1gtea5
d1rm6b1
d1xtoa_
d1ouoa_
d1s99a_
d1utea_
d1ekga_
d1xsza2
d1p97a_
d1mc0a1
d1u07a_
d1aop_3
d1a26_2
d1in0a2
d1a0p_2
d1vjpa2
d1hkoa_
d1hyha2
d1e1oa2
d1s9ja_
d1f89a_
d1ugpa_
d1ok7a2
d1oy8a6
d1shea_
d1fvia2
d1ru0a_
d1t3ta7
d1qupa2
d1vpba_
d1v33a_
d1pc6a_
d1f0la2
d1q3ia_
d1n9ea3
d1tp6a_
d2cb5a_
d1hw8a1
d1r8ea2
d1s28a_
d1c8za_
d1ry9a_
d1lrza3
d1t6la1
d1tu1a_
d1k3ea_
d1l5pa_
d1t23a_
d1kb9b1
d1tuba2
d1mj4a_
d1rrqa2
d1ocya_
d1pa4a_
d1h4vb2
d1s5ua_
d1diqa1
d1f44a2
d1k0ra4
d1tlja_
d1vhsa_
d1fa0a1
d1dk0a_
d1ntfa_
d1myo__
d1oeyj_
d1k0ra3
d1gcca_
d1u7ba2
d1r0ma2
d1prea1
d1ni5a4
d3lzt__
d1vk8a_
d1gz8a_
d1vqsa_
d1ekza_
d1wdds_
d1d7ya3
d1f7ua3
d1ppji_
d1u7qa_
d1yava1
d1xy7a_
d1r7ia1
d1kcgc_
d1s12a_
d1ok7a3
d1t3ua_
d1sh8a_
d1oaca3
d1epwa3
d1qdda_
d1oy8a5
d1hdmb2
d1dkia_
d1u1za_
d1q1ra3
d1lba__
d1aw0__
d1vjna_
d1xd3b_
d1urra_
d1muca2
d1vlaa_
d1em2a_
d1e3ha3
d1weya_
d1gz2a_
d1wd6a_
d1azsa_
d1cz5a2
d1di2a_
d1e42a2
d1lfda_
d1tr0a_
d1rxxa_
d1t82a_
d1jyoa_
d1uvqb2
d1obfo2
d1j7na2
d1c8ua2
d1j3ga_
d1yava2
d1by2__
d1tdj_3
d1p9ea_
d1r4xa2
d1b66a_
d1hska2
d1usub_
d1hzta_
d1p8xa3
d1v4aa2
d1k92a2
d1kw3b2
d1gpqa_
d1ueka2
d1o0wa2
d1jyha_
d1e7la2
d1ia9a_
d1rypk_
d1dxja_
d1t6la2
d1vk6a3
d1fs1b2
d1ptf__
d1yeya2
d1ixma_
d1soxa3
d1pvma2
d1eb6a_
d1qcsa2
d1b65a_
d1k7ja_
d1uq5a_
d1xwsa_
d1l4db_
d1aiha_
d1h72c2
d1sj1a_
d1pvga2
d2cbla3
d1nd7a_
d1vjya_
d1ig4a_
d1wdua_
d1t4ha_
d1piea1
d1tuaa1
d1umwa1
d1clia2
d1nnha_
d1d1ra_
d1qo3c_
d1jr1a2
d1uura3
d1pbja1
d1n88a_
d1ewfa2
d1pkp_1
d1fit__
d1jj2d_
d1p42a2
d1pqsa_
d1jmsa4
d2bopa_
d1qw2a_
d1jtgb_
d1s0yb_
d1gkza2
d1xkoa_
d1ecfa2
d1qqra_
d1pd0a4
d5ruba2
d1kvka1
d1uxy_2
d1tuwa_
d1qbea_
d1rjja_
d1u0ka2
d1ju5a_
d1t3ta5
d1ioua_
d1nm2a2
d1o2fb_
d1jj2e2
d1fy7a_
d1f3ya_
d1kcma_
d1ix5a_
d1efnb_
d1hr6b2
d1t61a1
d1c4ka3
d1rm6a2
d1q8ra_
d1v2ya_
d1jaja_
d1914_1
d1mc0a2
d1kwpa_
d1y08a_
d1gxua_
d1w96a3
d2pvaa_
d1kp6a_
d1puna_
d1mxa_1
d1ako__
d1hqi__
d1lm8b_
d1f0xa2
d1sqda2
d1tf1a_
d1u8sa1
d1csei_
d1pina2
d1ffgb_
d1tvxa_
d1mk0a_
d1mkma2
d1u0sa_
d1xrsb2
d1cmia_
d1fi4a2
d1tzza2
d1jc4a_
d1b7go2
d1f5ma_
d1tif__
d1s68a_
d1jssa_
d1ud9a1
d1ll8a_
d1y13a_
d1mxa_3
d1p65a_
d1psda3
d1cjxa1
d1gl4a1
d1gmya_
d1mpya2
d1r3na2
d1m0wa2
g1k2x.1
d1t71a_
d1oj5a_
d1r29a_
d1jbia_
d1k8kd1
d1mg4a_
d1fjgi_
d1tzpa_
d1j7na3
d1ikpa2
d1v4pa_
d1iow_2
d1gqia2
d1gd0a_
d1a6ja_
d1j5wa_
d1gzqa2
d1cwva5
d1jnda2
d1itxa2
d1rypi_
d1feha2
d1wmhb_
d1czpa_
d1b33n_
d1dq3a2
d1r51a1
d1jw3a_
d1lr0a_
d1cc8a_
d1bd8__
d1keka5
d12asa_
d1nbfa_
d1qlab2
d1mu5a2
d1wk1a_
d1lo7a_
d1q3qa3
d1usya_
d1ryp1_
d1nvra_
d1egib_
d1lm8c_
d1aop_2
d1qm9a2
d1lml__
d1sjwa_
d1p32a_
d1k47a1
d1w25a3
d1iq0a3
d1gpja3
d1nwaa_
d1ebda3
d1ud9a2
d1nh2a1
d1t17a_
d1csn__
d1ryph_
d1vetb_
d1hyrc2
d1vig__
d1fx2a_
d1kpf__
d1hp1a2
d1h7sa2
d1b24a2
d1dl5a2
d1g6sa_
d1nbua_
d1m44a_
d1n62b1
d1lnga_
d1ro2a_
d1ejda_
d1m1ha2
d1wg4a_
d1k5na2
d1r0va3
d1q27a_
d1xdna_
d1ueka1
d1otga_
d1r11a3
d1ukxa_
d1t2da2
d1ybea2
d1ib8a2
d1vlra2
d1d0na3
d1tt8a_
d1lc0a2
d1vqva1
d153l__
d1f0za_
d1wj6a_
d1wuea2
d1h70a_
d1aye_2
d1gmua2
d1pn2a1
d1me4a_
d1wina_
d1b6a_2
d1qmea1
d1y2ia_
d1c1yb_
d1ycsb1
d2fmr__
d1lxna_
d1hr6a2
d1msk__
d1j8ia_
d1ryp2_
d1dt9a3
d1kg0c_
d1k8kf_
d1iuha_
d1ugia_
d1dt9a2
d1b5ea_
d1ae9a_
d1udxa3
d1t3na1
d1n4ta_
d1fi4a1
d1t3ta6
d1umwa2
d1kuta_
d1wmha_
d1sb6a_
d1iq6a_
d1xv2a_
d1whya_
d1jata_
d1k8kd2
d1ifqa_
d1tygb_
d1q40b_
d1nwza_
d1uv7a_
d1m55a_
d1vl2a2
d1vk3a3
d1g2aa_
d1xmba2
d1qlaa3
d1jx4a1
d1q8ba_
d1kkha2
d1prta_
d1nija2
d1m8aa_
d1ra4a_
d1seza2
d1pp0a_
d1jdw__
d1u1ia2
d1tl9a_
d1jjca_
d1hp1a1
d1oaca2
d1ug8a_
d1f7ta_
d1josa_
d1mkaa_
d1ktua_
d1j98a_
d1ul7a_
d1uhza_
d1twfc2
d1rhya2
d1mwpa_
d1r7ma1
d1nh2a2
d1q40a_
d1jcua_
d1p5dx4
d1loua_
d1r4pa_
d1vhh__
d1q2ya_
d1jg5a_
d1v58a2
d1p57a_
d1u69a_
d1xtea_
d1o0pa_
d1dwka2
d1l3ka1
d1v74a_
d1qsta_
d1k4ta2
d1kuua_
d1fjgd_
d1oo0b_
d1g0sa_
d1ukua_
d1neia_
d1rwza1
d1l0wa2
d1s7ja_
d1e6ta_
d1y0na_
d1k0ra2
d1eyqa_
d1xer__
d1eara2
d1w1oa2
d1puc__
d1k47a2
d1u3em2
d1iyka2
d1j3wa_
d1jnra3
d1oo0a_
d1uuza_
d1oy8a4
d1oapa_
d1qh5a_
d1gpma3
d1hyea2
d1b24a1
d1v5oa_
d2dap_2
d1ckma2
d1is1a_
d1wjwa_
d1ne9a1
d1gtta1
d1q8ka2
d1we6a_
d1sjra_
d3proc2
d1i17a_
d1q33a_
d1g8ta_
d1div_2
g1or0.1
d1qsoa_
d1jdqa_
d1azsb_
d1uwda_
d1r89a2
d1uela_
d1h7sa1
d1rhya1
d1irya_
d1xmta_
d1klla_
d1vgga_
d1k0ia2
d1k1ga_
d1o7bt_
d1ujra_
d1v9ya_
d1qmea2
d1ct9a2
d1qvea_
d16vpa_
d1dtja_
d1lbu_2
d1a6q_2
d1ohga_
d1jida_
d1ipaa2
d1fjgs_
d1j8ba_
d1q7ha2
d1hbnc_
d1hbnb2
d1wc9a_
d1kafa_
d1h8ua_
d1ge8a1
d1t0qc_
g1e1h.1
d1dy5a_
d1snna_
d1t07a_
d1kb9a1
d1j6ra_
d1uc2a_
d1itpa_
d1uzxa_
d1stfi_
d1no5a_
d1uf3a_
d1oz9a_
d1r62a_
d1wh9a_
d1vlya2
d1xn9a_
d1t92a_
d1ulra_
d1sf8a_
d1txoa_
d1rwua_
d1j4wa2
d1i4ma_
d1q5qa_
d4kbpa2
d1v2ba_
d1r7ia2
d1wfra_
d1cby__

## Sheet: betapre
d1hs6a2
d1lwra_
d1jo8a_
d1wd3a1
d1r64a1
d1ow0a1
d1nzia1
d4fiv__
d1mpp__
d1fhga_
d1ejea_
d1s04a_
d1cfb_2
d1gwya_
d1fbl_1
d1wida_
d1x6oa1
d1p9ha_
d1vhya1
d1e0na_
d1j0ha1
d1eo9b_
d1kkea1
d1sf9a_
d1q25a1
d1wmda1
d1b2pa_
d1p5vb_
d1p0ya2
d1upsa1
d1gnya_
d1dzla_
d1sfp__
d1olza2
d1wmxa_
d1pyba_
d1pd0a2
d1wh0a_
d1j1la_
d1f42a2
d1jiwi_
d1m7ja1
d1rera1
d1wj3a_
d1ijqa1
d1rwia_
d1vjja1
d1kbva2
d1rl2a2
d1l6oa_
d1cvra1
d1h4ax1
d1mrza1
d1o75a1
d1q3ea_
d1xsia2
d1t3ea1
d1ifra_
d1ig0a1
d1cr5a1
d1r2ma_
d1ej8a_
d1nsoa_
d1hyoa1
d1ea9c2
d1ei5a2
d1umha_
d1k3ia1
d1flma_
d1c39a_
d1lnsa2
d1ouwa_
d1txda2
g1htr.1
d1q67a_
d1mr7a_
d1k5db_
d1rwha3
d1p3ca_
d1xiwa_
d1utca2
d1g5aa1
d1vp6a_
g1dgw.1
d1lwha1
d1qwya_
d1gjwa1
d1n7va_
d1e79h2
d1xg9a1
d1sa8a_
d1v7wa2
d1gmua1
d1p5va2
d1bhu__
d1sqja1
d1qba_2
d1uzva_
d1cq3a_
d1guta_
d1uadc_
d1f00i2
d1sota1
d1jmma_
d1exma2
d1ntya2
d2mcm__
d1gvza_
d1wjxa_
d1q7xa_
d1osya_
d1gqpa_
d1w9aa_
d1lqsr1
d1y4wa2
d1aoza3
d1vlya1
d1utya_
d1dq3a1
d1i8aa_
d1qfja1
d1wiu__
d1kv7a1
d1qqga2
d1m7xa2
d1w8oa3
d2arca_
d1v62a_
d1at3a_
d1cs6a1
d1ofla_
d1d0ya1
d1bec_1
d1olla1
d1o6sb_
d1k8wa3
d1gm5a2
d1dz1a_
d1fwxa2
d1i4ua_
d1gu3a_
d1c8na_
d1b3qa2
d1o88a_
d3seb_1
d1ncna_
d1lm0a_
d1lura_
d1wi1a_
d1q2wa_
d1cs6a3
d1wfqa_
d1k28a1
d1v1qa_
d1ri9a_
d1v0ea1
d1ehxa_
d1dfca2
d1igqa_
d1sddb1
d1agja_
d1gxca_
d1r75a_
d1eaqa_
d1crza1
d1pfba_
d1cdy_2
d1m2tb1
d1orva1
d1jj2b_
d1jhda1
d1y7ea1
d1c4ra_
d1qksa2
d1jsda_
d1knma_
d1g87a2
d1am2__
d1mjul2
d1b8aa1
d1iray3
d1oq1a_
d1kyfa1
d1ep3b1
d1jmaa_
d1qwda_
d1na6a1
d1w3oa_
d1r6ja_
d1rmg__
d1uw6a_
d1hcd__
d1pm3a_
d1nzoa1
d1j8ra_
d1dj7b_
d1ty0a1
d1g0da2
d1o6wa2
d1amx__
d1v0ea2
d1ten__
d1s1da_
d1g1ka_
d1od5a1
d1na8a_
d1ne3a_
d1v5ma_
d1fmta1
d1cqxa2
d1cb8a3
d1oewa_
d1jhna3
d1n7ea_
d1kv7a2
d1p1da1
d1xe1a_
d1is3a_
d1ihja_
d1l0qa2
d1dypa_
d1be9a_
d1hdfa_
d1qy1a_
d1a6ca2
d1y14b1
d1k32a3
d1pfsa_
d1t77a2
d1fl0a_
d1vpsa_
d1axib2
d1kzla2
d1jeyb1
d2hft_2
d2eng__
d1xo9a_
d1beba_
d1a62_2
d1shwb_
d1l6ma_
d1fjra_
d1t5ya1
d1feua_
d2cuaa_
d1wgsa_
d1khia2
g1dy9.1
d1w96a1
d2bbva_
d2tbva_
d1c8da_
d1pk6c_
d1rhfa2
d1j0wa_
d1eyba_
d1evha_
d1hh2p1
d1l1oc_
d1xl4a1
d1ri6a_
d1a8d_1
d1hx0a1
d1pwaa_
d1l0wa1
d1ei5a1
d1xiwb_
d1gpr__
d1h6wa1
d1b34b_
d1bqua1
d1wdaa1
d1dmza_
d1vjja3
d1jhfa2
d1uepa_
d1p53a2
d1e2wa2
d2hrva_
d1v5ua_
d1jr7a_
d1epaa_
d1cb8a2
d1m4va1
d2bpa1_
d1f0la1
d1oi6a_
d1g9oa_
d1okea1
d1we3o_
d1w2za1
d1owwa_
d1fyc__
d1w0pa1
d1jjga_
d1lrha_
d1ms9a1
d1d3ba_
d1rie__
d1df9a_
d1t9ha1
d1quqa_
d1nkga3
d1qrea_
d1uwwa_
d1d7qa_
d1wuba_
d1exh__
d1s2ba_
d1g8ka1
d1nyka_
d1s3ia1
d1ccza2
d1hf2a1
d1c0ma1
d1uf2c2
d1oy2a_
d1i0ra_
d1epfa2
d1ddma_
d1ejfa_
d1o75a3
d1jzua_
d1gwma_
d1ojja_
d1wfma_
d2fcba1
d1pgs_2
d1ru4a_
d2mev1_
d1a3qa2
d1gdna_
d1eg3a3
d1nlta1
d1lcya1
d1im3d_
d1ut9a2
d1ne8a_
d1ut1a_
d1tyv__
d1fna__
d1aiw__
d1ayoa_
d1pmi__
d1p2za2
d1ikpa1
d1txvb1
d1fgua2
d1fc6a3
d1shyb1
d1qwza_
d1r21a_
d1m3ya2
d1roca_
d1txka1
d1uaia_
d1uvqb1
d1tjxa_
d1prtd_
d1n67a2
d1xnia1
d1cqqa_
d1iwma_
d1o70a1
d1a1x__
d1tw4a_
d1ogad2
d1f8na2
d1nt0a2
d1m5q1_
d1a44__
d1daba_
d1j58a_
d1l0qa1
d1cqka_
d1tvga_
d1w0pa3
d1nr0a1
d1j0ha2
d1sr4c_
d1j1ta_
d1epfa1
d1ciy_1
d1h4ga_
d1j83a_
d1pkha_
d1dar_1
d1x8qa_
d1jb9a1
d1ex0a2
d1k32a1
d1ng2a1
d1s72a1
d1sqja2
d1awj__
d1gska2
d1tova_
d1ua7a1
d1rg8a_
d1t9fa_
d1vcla1
d1vcaa1
d1v05a_
d1w8ma_
d1rwha2
g1r8o.1
d1nppa2
d1okqa2
d1m1ha1
d1h4ra2
d1qhua1
d1wgpa_
d1nh2c_
d1p7hl2
d1vpza_
d1oh4a_
d1mbma_
d1xa8a_
d1m5za_
d1p5va1
d1udza_
d1pzsa_
d1eqwa_
d1xksa_
d1xjva1
d1rk8c_
d1kq1a_
d1sq2n_
d1p53a3
d1ofda1
d1ub4a_
d1dtoa_
d1j2za_
d1tiu__
d1prtf_
d1gmea_
d1r46a1
d1rl1a_
d1lf6a2
d1m9sa3
d1jb3a_
d1bu8a1
d1pxfa_
d1j0sa_
d1l2ha_
d1pz7a_
d3vub__
d1fkna_
d1ohfa_
d1nyca_
d1tl2a_
d2fbjh2
d1f35a_
d1sdwa2
d1v47a1
d1bg1a2
d1wk2a_
d1vmoa_
d1tdta_
d1o59a1
d1o75a2
d1jb0e_
d1h6ya_
d1f6fb2
d1b35a_
d1xaka_
d2ila__
d1qfma1
g1qqp.1
d1g7sa1
d1wfja_
d1qxma2
d1f60a2
d1pbya3
d1wi5a_
d1dnv__
d1bdya_
d1q12a1
d1ft9a2
d1txja_
d1hx6a2
d1so9a_
d1k5nb_
d1kkea2
d1jt8a_
d1rrka1
d1n9pa_
d1gsoa1
d1k28a2
d1ht6a1
d1jeya1
d1rz0a_
d1my7a_
d1v43a2
d1n26a3
d1ev2e1
d1wgoa_
d1f97a2
d1ib8a1
d1v6za1
d1p8ja1
d1dkga1
d1y9qa2
d1xvsa_
d1q16a1
d1iv8a1
d1pj5a1
d1ky9b2
d1e43a1
d1k28d2
d1c5ea_
d1gg3a2
d1lqsr2
d1kk8a1
d1o7na1
d1k3ia3
d1lf7a_
d1qg3a1
d1oe9a1
d1k0sa_
d1gtfa_
d1eu1a1
d1a34a_
d1hxmb1
d2tnfa_
d1pxza_
g1b35.1
d1h3ga1
d1k3ba_
d1m1xa1
d1wd3a2
d1jb7b_
d1khca_
d1f8ea_
d1n9ea1
d1xjva2
d1gzqa1
d1m7xa1
d1lb6a_
d1dd2a_
g1o7d.2
d1k5na1
d1pgl21
d1fdr_1
d1o7ia_
d1ofza_
d1qhoa3
d1gp0a_
d1lgpa_
d1ve6a1
d1i40a_
d1upsa2
d1aa6_1
d1fgua1
d1o9wa_
d1ws8a_
d1qg3a2
d1dcs__
d1c9oa_
d1ts9a_
d1ekta_
d1f42a3
d1l1da_
d1n6ua2
d1bhe__
d1o91a_
d1rfea_
d1plc__
d1hxmb2
d1nlta2
d1mgqa_
d1uypa1
d1pbya4
d1xr0b_
d1mai__
d1hkfa_
d1kmta_
d1twfh_
d1uola_
d1ewia_
d1e6ha_
d1qzna_
d1rqwa_
d1r3ea1
d1dnla_
d1d2oa1
d1cwpa_
d1mjsa_
d1g6ea_
d1ixda_
d1l7la_
d1ucsa_
d1gcqc_
d1k5ja_
d1k3xa2
d1ihma_
d1p7hl1
d1tul__
d1i8da2
d1qwta_
d1wdaa2
d1q25a2
d1v9ta_
d1o9ya_
d1ex4a1
d1qqga1
d1vkda_
d1mxga1
d1xipa_
d1sixa_
d1m4oa_
d1xnia2
d1pe9a_
d1rgwa_
d1oa8a_
d1dmha_
d1qhoa1
d1ou8a_
d1xpna_
d1oh1a_
d1orua_
d1jz8a1
d1nh0a_
d1k0ra1
d1w1ha_
d1fvia1
d1eerb1
d1v8qa_
d1mnna_
d1iq8a3
d1w0pa2
d1bf2_2
d1l6za2
d1iyjb4
d1fx7a3
d1u04a1
d1cwva3
d1jcha2
g1fiw.1
d1iega_
d1nepa_
d1luqa_
d1g86a_
d1mvfd_
d1dcea2
d1w8oa2
d1f15a_
d1js8a2
d1hn0a4
d1n12a_
d1pgs_1
d1mjul1
d1l4ia2
d1hfua2
d1f1sa2
d1bf2_1
d1lcya2
d1wlfa2
d1h6ta1
d1op4a_
d1ji6a2
d1n99a1
d1ivsa3
d1kzla1
d1qfta_
d1bbza_
d1n0ua1
d1prtb1
d1h3ia2
d1gw0a2
d1hxma1
d1pd6a_
d1aol__
d1gxea_
d1f60a1
d1flca1
d1hfua3
d1kl9a2
d1okqa1
d1t62a_
d1v88a_
d1pqza1
d1r4xa1
d1hn0a2
d1xsia3
d1npsa_
d1qhda2
d1kqra_

[truncated: 2 more sheets: betatotal, betatrain]
